# Supplementary material for: An Atlas of the Quantitative Protein Expression of Anti-Epileptic-Drug Transporters, Metabolizing Enzymes and Tight Junctions at the Blood–Brain Barrier in Epileptic Patients
Source: Pharmaceutics. 2021 Dec 9;13(12):2122. doi: 10.3390/pharmaceutics13122122 (PMC8708024; doi:10.3390/pharmaceutics13122122)
Supplement: Supplementary file 1 [file pharmaceutics-13-02122-s001.zip]

Archive with 2 entries (2 files):
- 1465449-supp.pdf
- Table S1_SWATH raw data_Epileptic brain capillary.xlsx
