# Supplementary material for: An Atlas of the Quantitative Protein Expression of Anti-Epileptic-Drug Transporters, Metabolizing Enzymes and Tight Junctions at the Blood–Brain Barrier in Epileptic Patients
Source: Pharmaceutics. 2021 Dec 9;13(12):2122. doi: 10.3390/pharmaceutics13122122 (PMC8708024; doi:10.3390/pharmaceutics13122122)
Supplement: Supplementary file 1 [file pharmaceutics-13-02122-s001.zip › Table S1_SWATH raw data_Epileptic brain capillary.xlsx]

## Sheet: TableS1
Table S1. Raw proteomic data for the levels of protein expression for all quantified proteins in the brain capillaries of the epilepsy and control groups The brain capillaries were measured twice for patients 1, 2, 3, 4, controls 2, 3, three times for patients 5, 6, controls 4-1, 4-2, and five times for control 1. For the individual proteins detected by SWATH analysis, the relative protein expres…
Uniprot ID	Full name	Average ratio (Epilepsy/Control)	p-value	BH-Adjusted p-value	Patient1_n1	Patient1_n2	Patient2_n1	Patient2_n2	Patient3_n1	Patient3_n2	Patient4_n1	Patient4_n2	Patient5_n1	Patient5_n2	Patient5_n3	Patient6_n1	Patient6_n2	Patient6_n3	Control1_n1	Control1_n2	Control1_n3	Control1_n4	Control1_n5	Control2_n1	Control2_n2	Control3_n1	Control3_n2	Control4-1_n1	Control4-1_n2	Control4-1_n3	Control4-2_n1	Control4-2_n2	Control4-2_n3
A0FGR8	ESYT2_HUMAN Extended synaptotagmin-2 OS=Homo sapiens OX=9606 GN=ESYT2 PE=1 SV=1	0.596219	0.00023921	0.00313432	0.919997	0.89992	0.342398	0.360127	0.3324	0.336131	0.412226	0.394725	0.594254	0.595762	0.592512	0.587075	0.575406	0.566867	0.984506	1.07147	0.965664	1.06927	1.04903	0.51604	0.538796	0.457908	0.456404	1.04067	1.16616	1.17885	1	0.986693	1.01394
A1L0T0	ILVBL_HUMAN Acetolactate synthase-like protein OS=Homo sapiens OX=9606 GN=ILVBL PE=1 SV=2	0.78119	0.233251	0.403594	1.27178	1.30721	0.722172	0.812786	0.929661	0.890752	0.957707	0.97486							1.73777	1.99464				0.961009	0.980669	1.01933	0.859414
O00139	KIF2A_HUMAN Kinesin-like protein KIF2A OS=Homo sapiens OX=9606 GN=KIF2A PE=1 SV=3	0.870819	0.592036	0.737619	0.447182	0.516594	1.55649	1.3219	0.708092	0.646136	1.01396	0.976453							0.492834	0.468519				0.905974	1.09403	1.50539	1.72295
O00154	BACH_HUMAN Cytosolic acyl coenzyme A thioester hydrolase OS=Homo sapiens OX=9606 GN=ACOT7 PE=1 SV=3	1.75931	0.12998	0.26878	0.40949	0.51328	3.40781	3.51399	1.97294	1.979	2.39468	2.40043							0.438924	0.360785				0.992026	1.00797	1.94953	2.32384
O00159	MYO1C_HUMAN Unconventional myosin-Ic OS=Homo sapiens OX=9606 GN=MYO1C PE=1 SV=4	0.533083	0.000343097	0.00411716	0.915111	0.878147	0.243566	0.238475	0.224929	0.232414	0.374293	0.36701	0.569411	0.500926	0.587587	0.474007	0.453579	0.521348	0.975374	1.02981	0.962127	1	1.04565	0.473866	0.458039	0.344942	0.34316	1.2046	1.13888	1.23072	0.986517	1.00264	1.03026
O00161	SNP23_HUMAN Synaptosomal-associated protein 23 OS=Homo sapiens OX=9606 GN=SNAP23 PE=1 SV=1	1.26239	0.109238	0.238426									1.41116	1.49883	1.45807	0.755551	0.7381	1.03286			1.03211	1.03398	1.13622					0.619951	0.783937	1.06949	0.662912	1	0.853716
O00168	PLM_HUMAN Phospholemman OS=Homo sapiens OX=9606 GN=FXYD1 PE=1 SV=2	0.870962	0.378556	0.549212	1.21071	1.15614	1.02762	1.10934	0.596272	0.525729	0.81472	1.11751							0.904505	0.713319				1.33065	1.55988	0.995494	1.00451
O00186	STXB3_HUMAN Syntaxin-binding protein 3 OS=Homo sapiens OX=9606 GN=STXBP3 PE=1 SV=2	0.698254	0.000607487	0.00614536	0.983772	0.920897	0.548292	0.503581	0.420853	0.430903	0.524173	0.500251	0.88674	0.713799	1.02559	0.668732	0.605437	0.682828	1.05268	1.18465	1.01246	1.16725	1.17629	0.583317	0.61278	0.801437	0.801543	1	0.913928	1.20514	0.935102	0.921817	1.07966
O00217	NDUS8_HUMAN NADH dehydrogenase [ubiquinone] iron-sulfur protein 8, mitochondrial OS=Homo sapiens OX=9606 GN=NDUFS8 PE=1 SV=1	0.999004	0.995085	0.99643	1.02583	1.15386	1.32106	1.26086	1.40049	1.14549	1.17592	1.24035							0.804693	1.03693				1.70421	1.86584	0.963067	0.925415
O00264	PGRC1_HUMAN Membrane-associated progesterone receptor component 1 OS=Homo sapiens OX=9606 GN=PGRMC1 PE=1 SV=3	1.20233	0.507141	0.671056	1.5393	0.704111	1.07217	1.77501	1.12203	0.67949	1.3895	1.29931							0.258512	0.995168				2.23652	1.14739	1.00483	0.334074
O00330	ODPX_HUMAN Pyruvate dehydrogenase protein X component, mitochondrial OS=Homo sapiens OX=9606 GN=PDHX PE=1 SV=3	1.09717	0.525436	0.686984	0.868659	0.586924	1.34948	1.33221	0.903674	1.00079	1.35786	1.2301							0.707741	0.689918				1.03511	1.18418	0.964889	1.3172
O00410	IPO5_HUMAN Importin-5 OS=Homo sapiens OX=9606 GN=IPO5 PE=1 SV=4	1.04912	0.868223	0.931046	0.739188	0.759871	1.94952	2.35832	2.04228	2.73709	1.89588	1.5714							0.935125	0.931155				0.919521	1.06488	3.28463	2.91135
O00429	DNM1L_HUMAN Dynamin-1-like protein OS=Homo sapiens OX=9606 GN=DNM1L PE=1 SV=2	1.52442	0.203125	0.364004	0.720507	0.724541	3.58199	3.51797	2.32789	2.30736	2.46838	2.49062							0.600904	0.642687				0.996196	1.0038	2.74859	2.93216
O00461	GOLI4_HUMAN Golgi integral membrane protein 4 OS=Homo sapiens OX=9606 GN=GOLIM4 PE=1 SV=1	1.95967	3.52086e-05	0.000790593									1.52742	1.8327	1.79998	1.85041	2.38336	2.44817			1	0.991128	1.03227					0.676208	0.772196	0.747378	1.13742	1.42542	1.28229
O00468	AGRIN_HUMAN Agrin OS=Homo sapiens OX=9606 GN=AGRN PE=1 SV=6	0.741756	0.0811301	0.196784	1.15678	1.15656	0.320762	0.32441	0.236003	0.233327	0.372044	0.359933	1.1966	1.25369	1.21062	0.730876	0.78595	0.760646	1	0.968928	0.999921	0.949608	1.00386	0.648309	0.655212	0.34387	0.342035	1.33626	1.27563	1.27207	1.33382	1.24624	1.21056
O00483	NDUA4_HUMAN Cytochrome c oxidase subunit NDUFA4 OS=Homo sapiens OX=9606 GN=NDUFA4 PE=1 SV=1	1.08127	0.585684	0.732781	1.18611	1.08903	2.07491	1.94575	1.12144	1.10603	1.64676	1.63191	0.833469	0.845361	0.896402	1.25596	1.19527	1.34394	0.842236	1.02209	0.998087	0.906606	0.891788	2.49063	2.53715	1.19882	1.2217	0.909151	1	1.01797	1.07313	0.97158	0.926062
O00487	PSDE_HUMAN 26S proteasome non-ATPase regulatory subunit 14 OS=Homo sapiens OX=9606 GN=PSMD14 PE=1 SV=1	0.676148	0.0225951	0.0810798	0.529004	0.600372	0.918389	0.968527	1.1474	0.751312	0.709774	0.87407							0.952197	0.982966				1.01703	0.953726	1.72077	1.58198
O00499	BIN1_HUMAN Myc box-dependent-interacting protein 1 OS=Homo sapiens OX=9606 GN=BIN1 PE=1 SV=1	1.54463	0.0418192	0.123335	0.886681	0.978874	2.15677	2.14859	1.51617	1.45866	1.87651	1.88633							0.571421	0.639512				0.912511	1.08749	1.50591	1.55097
O00501	CLD5_HUMAN Claudin-5 OS=Homo sapiens OX=9606 GN=CLDN5 PE=2 SV=1	0.508681	0.0106779	0.0475684									0.600306	0.641399	0.517965	0.552489	0.603418	0.371085			1.22032	0.847501	0.796577					1.88447	1.62522	1.32055	1	0.475625	0.521449
O00560	SDCB1_HUMAN Syntenin-1 OS=Homo sapiens OX=9606 GN=SDCBP PE=1 SV=1	0.619009	0.0132064	0.0554443	0.902542	0.940801	0.401935	0.399979	0.686641	0.798661	0.544412	0.610953							1.37604	1.51266				1.03916	0.960844	0.785679	0.730117
O00571	DDX3X_HUMAN ATP-dependent RNA helicase DDX3X OS=Homo sapiens OX=9606 GN=DDX3X PE=1 SV=3	0.706449	4.5103e-05	0.000921968	0.650553	0.691627	0.500954	0.527304	0.94752	0.926424	0.373726	0.574265	0.960733	0.768173	0.68637	0.68629	0.746973	0.564302	0.967025	1.16542	1.16963	1	1.02904	1.01301	1.00629	0.690834	0.892991	0.847442	0.706379	0.95106	0.978772	1.06054	1.08921
O00592	PODXL_HUMAN Podocalyxin OS=Homo sapiens OX=9606 GN=PODXL PE=1 SV=2	0.61636	0.0108691	0.0480837	1.17021	1.15619	0.289381	0.314648	0.256677	0.264641	0.353517	0.355458	0.591746	0.971979	0.75567	0.460196	0.700541	1.02014	1.3514	0.942514	1.33487	1.09588	1.01011	0.665658	0.662348	0.264488	0.328967	0.93373	1	0.917531	1.68883	1.54526	1.31395
O00764	PDXK_HUMAN Pyridoxal kinase OS=Homo sapiens OX=9606 GN=PDXK PE=1 SV=1	0.307238	0.0621188	0.163662	0.231844	0.227088	0.699314	0.671133	0.420719	0.446023	0.518079	0.527289							0.660628	0.667198				1.0109	0.989099	2.91472	2.89081
O14594	NCAN_HUMAN Neurocan core protein OS=Homo sapiens OX=9606 GN=NCAN PE=1 SV=3	1.3909	0.0831438	0.200356	1.32348	1.39085	3.7755	3.49008	2.21192	2.08937	2.57405	2.65053	1.10896	1.22288	0.98709	1.54009	1.6887	1.48453	1	0.709125	0.938158	0.814458	0.811071	2.73799	2.64412	2.38843	2.73734	1.17266	1.35029	1.17711	0.914966	0.932065	0.885117
O14617	AP3D1_HUMAN AP-3 complex subunit delta-1 OS=Homo sapiens OX=9606 GN=AP3D1 PE=1 SV=1	0.832694	0.202824	0.363904	0.556604	0.610326	1.19955	1.20224	0.94296	0.979727	0.849249	0.835622							0.815538	0.858838				0.947231	1.05277	1.35255	1.43669
O14672	ADA10_HUMAN Disintegrin and metalloproteinase domain-containing protein 10 OS=Homo sapiens OX=9606 GN=ADAM10 PE=1 SV=1	0.817648	0.0738149	0.18432	1.36656	1.13105	0.461513	0.393233	0.628391	0.605567	0.437585	0.451365	0.99017	1.08491	0.989719	0.646029	0.967121	0.737853	1.04475	1.0236	1.19738	0.965206	0.939928	0.852239	0.895257	0.628094	0.633104	1.0109	1	0.891125	1.04488	1.10428	1.04069
O14773	TPP1_HUMAN Tripeptidyl-peptidase 1 OS=Homo sapiens OX=9606 GN=TPP1 PE=1 SV=2	0.894664	0.335283	0.511729	1.32877	1.3978	0.518777	0.522077	0.697468	0.751619	0.671077	0.665733	0.859669	0.723397	0.676134	0.808568	0.915333	0.689814	1.05151	1.14643	1.12001	1.06083	1.11607	0.780831	0.760967	0.329566	0.341742	0.88051	1	0.980915	1.01101	0.850045	1.01384
O14775	GNB5_HUMAN Guanine nucleotide-binding protein subunit beta-5 OS=Homo sapiens OX=9606 GN=GNB5 PE=1 SV=2	1.35662	0.00596564	0.0317453	1.55883	1.45206	1.73464	1.55684	1.16585	1.44443	1.63107	1.50408							0.884162	0.890273				1.56628	1.31988	1.06718	0.93282
O14818	PSA7_HUMAN Proteasome subunit alpha type-7 OS=Homo sapiens OX=9606 GN=PSMA7 PE=1 SV=1	0.974053	0.889583	0.940572									0.960243	1.30913	1.12817	1.45781	1.63317	1.46496			2.14816	2.30026	2.30271					0.91047	1	1.19353	0.824944	0.853104	0.714823
O14874	BCKD_HUMAN [3-methyl-2-oxobutanoate dehydrogenase [lipoamide]] kinase, mitochondrial OS=Homo sapiens OX=9606 GN=BCKDK PE=1 SV=2	1.45817	0.00223928	0.0158107	1.42776	1.43563	1.32941	1.23368	1.03378	1.53404	1.37906	1.501							1.0089	0.991102				1.18546	1.16099	0.646518	0.600172
O14949	QCR8_HUMAN Cytochrome b-c1 complex subunit 8 OS=Homo sapiens OX=9606 GN=UQCRQ PE=1 SV=4	1.01265	0.863592	0.928432	1.09193	1.07997	1.08654	1.06567	0.834123	0.890431	1.46211	1.26702	0.748402	0.765127	0.993029	0.886145	0.934384	0.822224	1	1.02044	1.06576	0.985226	0.979678	1.26615	1.24048	0.889193	0.826652	0.725169	0.727156	0.653264	1.11428	1.1377	1.10443
O15061	SYNEM_HUMAN Synemin OS=Homo sapiens OX=9606 GN=SYNM PE=1 SV=2	1.25461	0.33098	0.507514									1.77934	1.12462	2.15314	1.01253	0.773099	0.761579			0.654748	0.991485	0.928079					1.16399	1	1.32653	1.04415	0.817538	1.16511
O15075	DCLK1_HUMAN Serine/threonine-protein kinase DCLK1 OS=Homo sapiens OX=9606 GN=DCLK1 PE=1 SV=2	1.28392	0.201361	0.362156	0.976188	1.07735	1.73392	1.74294	0.85034	0.82621	1.09778	1.12657							0.496259	0.492207				1.03858	0.961421	1.24012	1.28069
O15144	ARPC2_HUMAN Actin-related protein 2/3 complex subunit 2 OS=Homo sapiens OX=9606 GN=ARPC2 PE=1 SV=1	1.17778	0.09768	0.222539	1.15599	1.11701	1.28052	1.46187	1.05297	1.23796	1.17875	1.21641							1.32022	1.31741				0.843584	0.696613	0.943359	1.05664
O15145	ARPC3_HUMAN Actin-related protein 2/3 complex subunit 3 OS=Homo sapiens OX=9606 GN=ARPC3 PE=1 SV=3	1.06892	0.349113	0.524997	1.3081	1.17818	1.29744	1.43273	1.37604	1.3763	1.12138	1.18296	1.03185	0.961251	1.1075	0.732483	0.647585	0.977183	1.19981	1.14347	0.956255	1.28016	1.27852	0.859685	0.982435	0.957111	1.23074	0.73786	1	1.21136	0.852797	1.10224	0.975457
O15162	PLS1_HUMAN Phospholipid scramblase 1 OS=Homo sapiens OX=9606 GN=PLSCR1 PE=1 SV=1	0.655404	0.000465125	0.00516341									0.628845	0.756802	0.680835	0.550341	0.598486	0.854337			1.37086	1.16274	1					1.03789	1.12326	0.90106	0.922762	0.961265	0.834217
O15173	PGRC2_HUMAN Membrane-associated progesterone receptor component 2 OS=Homo sapiens OX=9606 GN=PGRMC2 PE=1 SV=1	1.11444	0.343173	0.520023	1.30969	1.29732	0.748642	0.694076	0.961239	0.870471	0.648151	0.696223	1.76528	1.2996	1.35774	1.57412	1.66953	1.54775	1.29953	1.43617	1.64062	1.23646	1.22648	0.844242	0.88439	0.716448	0.631483	1.05313	0.929377	0.934392	1.012	0.960678	1
O15230	LAMA5_HUMAN Laminin subunit alpha-5 OS=Homo sapiens OX=9606 GN=LAMA5 PE=1 SV=8	0.939811	0.764641	0.866028	0.9864	0.980558	0.333294	0.346354	0.254464	0.265579	0.481377	0.500227	1.93021	1.9106	1.79708	0.779319	0.791495	0.761653	1	0.98029	1.03206	0.967354	0.971017	0.548716	0.542028	0.299358	0.288985	1.28529	1.20727	1.14116	1.23592	1.15958	1.15677
O15260	SURF4_HUMAN Surfeit locus protein 4 OS=Homo sapiens OX=9606 GN=SURF4 PE=1 SV=3	0.769607	0.0541025	0.146715	1.30797	1.34406	0.584186	0.577127	1.23817	1.2419	0.607758	0.550946	0.833175	0.716919	1.05895	0.834357	0.614757	0.880817	1.42502	1.58408	0.974988	1.73717	1.80149	0.909482	1	0.703495	0.638047	1.36698	1.28256	1.47726	0.733803	0.652966	0.96322
O15371	EIF3D_HUMAN Eukaryotic translation initiation factor 3 subunit D OS=Homo sapiens OX=9606 GN=EIF3D PE=1 SV=1	0.694296	3.61518e-05	0.000799656	0.633634	0.664275	0.707533	0.551428	0.89598	0.884464	0.519242	0.517634	0.719988	0.845126	0.741915	0.550073	0.590012	0.700121	1.02183	1	0.986585	1.051	0.995163	0.556333	0.576045	0.939153	0.923131	1.12192	1.15322	1.21603	0.942999	1.1667	1.0432
O15400	STX7_HUMAN Syntaxin-7 OS=Homo sapiens OX=9606 GN=STX7 PE=1 SV=4	0.791331	0.0370353	0.114228	0.657532	0.809381	1.17294	0.976763	0.797255	0.649817	0.778743	0.709434							0.979644	0.8385				1.10274	1.02036	0.955772	1.31264
O15511	ARPC5_HUMAN Actin-related protein 2/3 complex subunit 5 OS=Homo sapiens OX=9606 GN=ARPC5 PE=1 SV=3	0.704832	0.148436	0.294488	0.840296	0.806489	0.659168	0.65603	0.864999	0.878173	0.522775	0.557817	1.16814	1.1028	1.29789	1.00981	0.995487	1.17376	1.02974	0.855707	0.948597	1	0.879581	0.304749	0.324597	0.461679	0.526508	2.43517	3.32999	2.91474	1.36905	1.42925	1.24324
O43169	CYB5B_HUMAN Cytochrome b5 type B OS=Homo sapiens OX=9606 GN=CYB5B PE=1 SV=2	0.777963	0.0166434	0.0657749	0.964816	0.940755	0.50331	0.504525	0.512888	0.448697	0.514713	0.494025	1.18074	1.11902	1.04487	0.925211	0.894054	0.793237	0.973203	0.983796	1.09734	1.00852	0.829636	0.804737	0.799329	0.763638	0.711011	1.38842	1.26428	1	1.2448	1.04345	1.01811
O43175	SERA_HUMAN D-3-phosphoglycerate dehydrogenase OS=Homo sapiens OX=9606 GN=PHGDH PE=1 SV=4	0.62296	0.307047	0.484346	0.498449	0.459765	2.09687	2.05457	1.24028	1.24555	1.34901	1.41278	1.00486	0.771242	0.775637	2.21336	2.12425	2.02585	0.76367	0.805362	0.628031	0.839113	0.886403	1.00844	1	9.46603	9.54323	0.847135	0.972943	1.45383	1.3336	1.74522	1.85373
O43181	NDUS4_HUMAN NADH dehydrogenase [ubiquinone] iron-sulfur protein 4, mitochondrial OS=Homo sapiens OX=9606 GN=NDUFS4 PE=1 SV=1	0.87544	0.312647	0.489466	1.29326	1.28547	0.949828	0.881382	0.830221	1.01095	1.02697	1.03229							0.999398	0.878432				1.62241	1.64226	1.0006	0.976484
O43236	SEPT4_HUMAN Septin-4 OS=Homo sapiens OX=9606 GN=SEPT4 PE=1 SV=1	1.95481	0.0410792	0.121637	0.982181	0.849366	5.75702	5.41867	3.1238	3.22046	4.7271	4.73119	0.651278	0.53842	0.483761	1.54672	1.43525	1.41122	1.50443	0.495492	1.10852	0.753754	1.13761	2.31912	2.1891	1.72031	2.48308	0.847742	0.848605	1	0.867892	0.924785	0.915308
O43237	DC1L2_HUMAN Cytoplasmic dynein 1 light intermediate chain 2 OS=Homo sapiens OX=9606 GN=DYNC1LI2 PE=1 SV=1	0.627641	0.0039438	0.0238074	0.34483	0.354049	0.973254	0.908385	0.694735	0.692379	0.621359	0.610596	0.655988	0.730191	0.562114	0.908251	1.01319	0.71757	0.604694	0.721643	0.539554	0.758945	0.691007	0.836657	1	1.93014	1.87631	0.988963	1.11225	1.48977	1.47117	1.36856	1.31727
O43301	HS12A_HUMAN Heat shock 70 kDa protein 12A OS=Homo sapiens OX=9606 GN=HSPA12A PE=1 SV=2	0.585426	0.0240645	0.0844905	0.444741	0.40599	1.27395	1.24427	0.701796	0.694092	1.21623	1.20745	0.318779	0.277697	0.441586	0.786103	0.447947	0.832947	0.735155	0.760974	0.555854	0.752657	0.935682	1.98646	2.09802	2.77102	2.62734	0.651498	0.731198	1.07051	1	1.0384	1.12422
O43390	HNRPR_HUMAN Heterogeneous nuclear ribonucleoprotein R OS=Homo sapiens OX=9606 GN=HNRNPR PE=1 SV=1	0.595704	7.0815e-09	1.66863e-06	0.727712	0.716005	0.612453	0.601364	0.523585	0.515593	0.446649	0.469603	0.715272	0.575112	0.711093	0.635052	0.524398	0.645312	1	1.12009	0.976154	1.09493	1.10905	1.20921	1.25873	0.747959	0.724378	1.07657	0.914057	1.18048	0.886993	0.888429	0.95569
O43491	E41L2_HUMAN Band 4.1-like protein 2 OS=Homo sapiens OX=9606 GN=EPB41L2 PE=1 SV=1	0.719622	0.000125799	0.00194202	0.724623	0.669893	0.831218	0.910126	0.722671	0.796311	0.708295	0.625451	0.916201	0.686046	0.587624	0.82104	0.7586	0.581167	0.938225	1.10923	1.1158	1.06687	0.888512	0.684289	0.919094	1.48158	1.33143	1.13154	1.19725	1	0.869177	0.886057	0.774864
O43681	ASNA_HUMAN ATPase ASNA1 OS=Homo sapiens OX=9606 GN=ASNA1 PE=1 SV=2	0.733546	0.0317929	0.102429	0.802152	0.712288	1.057	1.04864	1.24325	1.37176	0.964254	0.940441	0.565651	0.555258	0.426053	0.606089	0.698612	0.538572	0.862123	0.964001	0.77668	1.03625	0.926258	1.12932	1.05401	2.02805	2.16126	0.800714	0.938562	0.953342	1	1.102	1.10835
O43707	ACTN4_HUMAN Alpha-actinin-4 OS=Homo sapiens OX=9606 GN=ACTN4 PE=1 SV=2	0.822359	0.27186	0.446069	2.42571	2.37685	0.869383	0.858226	0.898825	0.89314	1.2946	1.29531	0.891437	0.866886	0.922264	1.13501	1.09876	0.988178	2.25108	2.56121	2.51706	2.34607	2.35531	0.991844	0.991552	0.98136	1	1.10472	0.971192	1.01077	0.961799	0.882229	0.981061
O43747	AP1G1_HUMAN AP-1 complex subunit gamma-1 OS=Homo sapiens OX=9606 GN=AP1G1 PE=1 SV=5	0.77767	0.249717	0.42294	0.495433	0.785908	1.47413	1.29378	1.07653	0.876443	0.944602	0.74692							1.03253	0.727655				0.96747	0.89038	1.72513	2.07684
O43759	SNG1_HUMAN Synaptogyrin-1 OS=Homo sapiens OX=9606 GN=SYNGR1 PE=1 SV=2	1.50281	0.18455	0.342306	0.67003	0.608431	2.88851	2.54646	1.89326	2.00827	1.8383	1.80015							0.386924	0.503563				2.11061	2.11229	0.987562	1.01244
O43795	MYO1B_HUMAN Unconventional myosin-Ib OS=Homo sapiens OX=9606 GN=MYO1B PE=1 SV=3	0.548711	0.00214192	0.015298	0.943967	0.911805	0.224647	0.268134	0.416694	0.38787	0.313992	0.363059	0.612986	0.646226	0.711363	0.492337	0.470066	0.52768	1.37864	1.37021	1.27884	1.4157	1.42874	0.475838	0.453029	0.260128	0.234242	1	1.04129	1.14913	0.902217	0.87927	0.968988
O43813	LANC1_HUMAN Glutathione S-transferase LANCL1 OS=Homo sapiens OX=9606 GN=LANCL1 PE=1 SV=1	1.05344	0.71339	0.827925	0.979347	0.921438	1.66926	1.66703	1.56069	1.47094	1.4184	1.41143	0.870328	1.12455	0.678959	1.05805	1.13979	1.04343	0.768861	0.771046	0.765294	0.778449	0.766118	1.04234	0.977912	2.54375	2.30385	1	0.987427	1.15479	1.12768	1.24608	1.07053
O43837	IDH3B_HUMAN Isocitrate dehydrogenase [NAD] subunit beta, mitochondrial OS=Homo sapiens OX=9606 GN=IDH3B PE=1 SV=2	0.903447	0.654394	0.786175									0.442921	0.410493	1.12004	0.975048	0.886679	1.30964			0.621917	1.12351	1.19158					0.515204	0.630239	1.64433	0.563423	1	1.2518
O60313	OPA1_HUMAN Dynamin-like 120 kDa protein, mitochondrial OS=Homo sapiens OX=9606 GN=OPA1 PE=1 SV=3	1.23529	0.183932	0.341375	1.26363	1.2642	2.34126	2.32549	1.62694	1.58955	2.10678	2.08263	0.658892	0.924319	1.01256	0.968113	1.04755	1.39476	0.927833	1.13885	1.0537	1	1.04632	2.13862	2.04429	1.9288	2.06605	0.651187	0.750882	0.769962	0.708692	0.921316	0.726629
O60493	SNX3_HUMAN Sorting nexin-3 OS=Homo sapiens OX=9606 GN=SNX3 PE=1 SV=3	0.40452	6.95386e-05	0.00125678	0.142214	0.149268	0.54677	0.432511	0.594714	0.690389	0.37966	0.321159							1.26942	1.01048				0.831802	0.831827	0.989518	1.10501
O60504	VINEX_HUMAN Vinexin OS=Homo sapiens OX=9606 GN=SORBS3 PE=1 SV=2	0.782471	0.0476816	0.135434									0.653848	0.554641	0.539042	0.759005	0.813217	0.729924			1.03356	1.00263	1.0127					0.781932	1	1.01208	0.622514	0.565067	0.732762
O60506	HNRPQ_HUMAN Heterogeneous nuclear ribonucleoprotein Q OS=Homo sapiens OX=9606 GN=SYNCRIP PE=1 SV=2	0.872779	0.255829	0.427921	0.725722	0.704295	0.801812	0.958456	1.2001	1.19474	0.668038	0.685479							0.774888	0.912352				0.920931	1.0965	1.07907	1.1788
O60641	AP180_HUMAN Clathrin coat assembly protein AP180 OS=Homo sapiens OX=9606 GN=SNAP91 PE=1 SV=2	2.87668	0.0111992	0.0488154	0.552185	0.528826	3.63967	3.7434	2.14561	2.04939	3.1742	3.18078							0.42161	0.312046				1.04276	1.11006	0.957237	1.11357
O60716	CTND1_HUMAN Catenin delta-1 OS=Homo sapiens OX=9606 GN=CTNND1 PE=1 SV=1	0.612095	4.11023e-06	0.000174039	0.769251	0.704983	0.46926	0.48057	0.636503	0.601667	0.447997	0.414324	0.634744	0.513393	0.743726	0.533908	0.498978	0.613215	0.953937	1	0.900201	1.00403	1.02668	0.787561	0.713137	0.539774	0.609169	1.14811	1.05115	1.19297	0.886654	1.16272	1.13679
O60831	PRAF2_HUMAN PRA1 family protein 2 OS=Homo sapiens OX=9606 GN=PRAF2 PE=1 SV=1	1.12205	0.137355	0.280323	1.01363	0.933372	0.912992	0.83673	1.04431	1.06747	0.716906	0.740059	1.44654	1.2697	1.45337	1.37356	1.29936	1.16317	0.830966	0.918389	0.685083	1.00659	0.932363	1.06654	1.03032	1.24366	1.28273	0.925585	0.744538	1.0045	0.865751	1	1.04517
O60883	G37L1_HUMAN G-protein coupled receptor 37-like 1 OS=Homo sapiens OX=9606 GN=GPR37L1 PE=1 SV=2	0.804504	0.314917	0.491012	0.36191	0.420675	1.91015	1.87482	0.860273	0.867922	1.34606	1.30444	0.574001	0.63532	0.833937	0.850725	0.867245	1.19831	0.685385	0.506276	0.668194	0.537413	0.581884	1.78632	1.88242	2.92099	2.60261	1.16389	1.27569	1.19888	0.858461	1	0.851141
O60884	DNJA2_HUMAN DnaJ homolog subfamily A member 2 OS=Homo sapiens OX=9606 GN=DNAJA2 PE=1 SV=1	0.691804	0.00524354	0.0292038	0.462372	0.551922	0.702933	0.851183	0.63619	0.778101	0.626099	0.713656							0.695898	0.756177				0.975958	1.02404	1.08894	1.22917
O75083	WDR1_HUMAN WD repeat-containing protein 1 OS=Homo sapiens OX=9606 GN=WDR1 PE=1 SV=4	0.486378	2.91832e-05	0.000675773	0.306993	0.30758	0.729319	0.688586	0.627667	0.623618	0.44333	0.447877	0.215937	0.205974	0.217348	0.37373	0.378025	0.426023	0.649251	0.703287	0.581885	0.705919	0.741003	0.424856	0.404777	1.15456	1.14145	1.14062	1.09908	1.28389	1	1.08757	1.08148
O75131	CPNE3_HUMAN Copine-3 OS=Homo sapiens OX=9606 GN=CPNE3 PE=1 SV=1	1.00092	0.990723	0.993069	1.35061	1.381	0.896953	0.879612	0.862321	0.840983	0.789602	0.834243	1.31025	1.25865	1.29358	1.02693	0.824891	1.08307	1.35671	1.18095	1.16599	1.33601	1.30449	0.728092	0.751927	0.908036	0.994821	1	1.1517	1.20416	0.782834	0.874825	0.92295
O75306	NDUS2_HUMAN NADH dehydrogenase [ubiquinone] iron-sulfur protein 2, mitochondrial OS=Homo sapiens OX=9606 GN=NDUFS2 PE=1 SV=2	0.946508	0.369206	0.541789	1.00079	1.03033	1.11421	1.12297	1.03817	0.942514	1.12563	1.20694	1.14876	0.917787	0.82674	0.967129	0.837133	1.00152	0.955997	1.003	0.881604	0.940342	1.11656	1.56825	1.50379	0.881668	0.934329	0.956955	1	0.950965	1.25381	1.09987	1.11826
O75323	NIPS2_HUMAN Protein NipSnap homolog 2 OS=Homo sapiens OX=9606 GN=NIPSNAP2 PE=1 SV=1	0.938114	0.542614	0.699568									0.842487	0.834788	0.94706	0.983902	0.974433	1.15389			1.40517	1.15782	1.27252					0.922379	1.0561	1	0.75353	0.81424	0.790732
O75340	PDCD6_HUMAN Programmed cell death protein 6 OS=Homo sapiens OX=9606 GN=PDCD6 PE=1 SV=1	0.942832	0.510308	0.673443	1.28374	1.1799	0.926429	0.906546	0.810476	0.910553	0.879693	0.821786	1.5449	1.3252	1.35462	1.18075	1.1358	1.02383	0.889336	1	1.09056	0.807383	0.936064	0.907234	0.952115	0.864994	0.961178	1.46114	1.62633	1.42666	1.61304	1.32329	1.50959
O75367	H2AY_HUMAN Core histone macro-H2A.1 OS=Homo sapiens OX=9606 GN=H2AFY PE=1 SV=4	0.918684	0.547781	0.703183	1.28722	1.26519	0.812437	0.780585	0.501567	0.50397	0.593339	0.602054	1.78425	1.79424	1.73219	1.01434	1.09201	0.957081	1.34352	1.48745	1.65717	1.33116	1.25814	1.61561	1.61355	0.597582	0.602397	0.951988	0.987103	0.961513	1	0.850057	0.910746
O75369	FLNB_HUMAN Filamin-B OS=Homo sapiens OX=9606 GN=FLNB PE=1 SV=2	0.527689	0.000473443	0.00523614	0.940642	0.909404	0.370144	0.40075	0.596666	0.655493	0.402467	0.420189	0.519338	0.529529	0.538399	0.732295	0.769537	0.759783	0.977556	1	1.0387	0.988135	0.939496	0.457498	0.450195	0.798467	0.810693	1.81982	1.75044	1.83389	1.49191	1.56495	1.42744
O75390	CISY_HUMAN Citrate synthase, mitochondrial OS=Homo sapiens OX=9606 GN=CS PE=1 SV=2	1.49071	0.0125471	0.0532804	2.14669	1.98028	3.37159	3.36418	2.39041	2.28277	2.88421	2.86649	1.33925	1.12602	1.18764	1.93406	1.8717	1.5979	2.07758	2.2022	2.22284	2.08102	2.11581	2.19548	2.26507	0.774231	0.848922	1	0.800637	0.891449	0.726569	0.810451	0.796575
O75396	SC22B_HUMAN Vesicle-trafficking protein SEC22b OS=Homo sapiens OX=9606 GN=SEC22B PE=1 SV=4	0.648458	1.02965e-06	6.22833e-05	0.714428	0.761771	0.620779	0.59695	0.861633	0.970111	0.622831	0.651667	0.400759	0.540291	0.417798	0.466285	0.509802	0.680363	0.98233	0.812012	0.715425	1.00277	0.97332	0.993951	1.01816	1.0216	1.02532	0.970654	1.00844	1.08428	1	1.03187	0.925414
O75489	NDUS3_HUMAN NADH dehydrogenase [ubiquinone] iron-sulfur protein 3, mitochondrial OS=Homo sapiens OX=9606 GN=NDUFS3 PE=1 SV=1	0.818367	0.0188422	0.0709636	1.00944	0.969977	1.02429	0.999727	0.699198	0.71684	0.968296	0.867562	0.701623	0.612054	0.838562	0.891076	0.738418	0.821714	0.788749	0.897174	0.59406	1	0.934824	1.27733	1.38747	0.812485	0.791027	1.3819	1.24732	1.25683	0.868085	1.01759	1.27101
O75533	SF3B1_HUMAN Splicing factor 3B subunit 1 OS=Homo sapiens OX=9606 GN=SF3B1 PE=1 SV=3	0.547678	0.00942855	0.0433275	0.713282	0.72828	0.471821	0.491793	0.4681	0.441946	0.262444	0.270468							0.991668	1.00833				1.15113	1.13677	0.518068	0.463731
O75534	CSDE1_HUMAN Cold shock domain-containing protein E1 OS=Homo sapiens OX=9606 GN=CSDE1 PE=1 SV=2	0.68398	0.00587884	0.0313962	0.612508	0.451857	0.868853	0.809411	0.941764	0.995182	0.69471	0.701222	0.406162	0.472514	0.578026	0.338132	0.563041	0.913729	0.930539	0.948959	0.636793	1	1.18245	1.34125	1.29496	1.23303	1.53928	0.487618	0.520366	1.00544	0.519542	0.835007	1.16665
O75643	U520_HUMAN U5 small nuclear ribonucleoprotein 200 kDa helicase OS=Homo sapiens OX=9606 GN=SNRNP200 PE=1 SV=2	0.67553	0.053055	0.14503	0.989765	0.966523	0.629928	0.596523	0.59587	0.740907	0.462359	0.417363							0.9212	1.0788				1.32509	1.44955	0.618192	0.601613
O75746	CMC1_HUMAN Calcium-binding mitochondrial carrier protein Aralar1 OS=Homo sapiens OX=9606 GN=SLC25A12 PE=1 SV=2	0.980944	0.890319	0.940572	1.08693	1.03576	1.27347	1.2388	1.14327	1.11947	1.41569	1.39799	0.916172	0.811112	0.944545	0.872228	0.800656	0.949372	1	1.11517	0.91302	1.09216	1.16757	2.34815	2.32269	1.00515	1.1492	0.642715	0.69475	0.786086	0.692651	0.663448	0.796871
O75787	RENR_HUMAN Renin receptor OS=Homo sapiens OX=9606 GN=ATP6AP2 PE=1 SV=2	1.31442	0.356577	0.531111	0.790601	0.548052	2.79344	2.47719	1.35651	1.35563	1.67339	1.63797							0.696777	0.441245				1.99615	2.07401	1.02421	0.97579
O75828	CBR3_HUMAN Carbonyl reductase [NADPH] 3 OS=Homo sapiens OX=9606 GN=CBR3 PE=1 SV=3	0.58774	0.0866352	0.205924									0.286325	0.246653	0.240019	0.675724	0.708099	0.696905			0.303747	0.319047	0.262786					0.930159	1.13234	1.15906	1	1.11744	1.05856
O75915	PRAF3_HUMAN PRA1 family protein 3 OS=Homo sapiens OX=9606 GN=ARL6IP5 PE=1 SV=1	1.01795	0.803983	0.892512	1.16156	1.38695	0.706872	0.766812	0.851995	0.943846	0.825475	0.81174	1.26755	1.32308	1.40117	0.822558	0.905717	0.993817	1.09646	0.98807	0.978785	1.07113	1.07688	1.1125	1.16926	1.02691	1.03513	0.853574	0.837166	0.891186	0.860602	1	0.915891
O75935	DCTN3_HUMAN Dynactin subunit 3 OS=Homo sapiens OX=9606 GN=DCTN3 PE=1 SV=1	3.02818	0.139778	0.283768	9.93874	9.50933	4.68152	0.944229	0.863628	0.813035	0.756766	0.970989							0.944541	0.676419				0.76414	1.05546	1.79574	1.81701
O75947	ATP5H_HUMAN ATP synthase subunit d, mitochondrial OS=Homo sapiens OX=9606 GN=ATP5PD PE=1 SV=3	0.843422	0.458494	0.626257	0.978009	0.958212	1.2239	1.21716	0.734974	0.677754	1.17075	1.14382							0.727787	0.692747				1.88248	1.90385	1.03677	0.963231
O75955	FLOT1_HUMAN Flotillin-1 OS=Homo sapiens OX=9606 GN=FLOT1 PE=1 SV=3	1.10869	0.114307	0.247024	1.70649	1.60081	1.09637	1.07062	1.09749	1.03545	1.0954	1.08842	0.965047	0.991778	1.08353	1.01101	0.968055	0.984154	0.97467	1.0412	0.992077	0.987269	1.04446	1.18781	1.29018	0.905979	0.964591	1.02564	1	1.00393	0.914374	0.918779	1.01284
O75964	ATP5L_HUMAN ATP synthase subunit g, mitochondrial OS=Homo sapiens OX=9606 GN=ATP5MG PE=1 SV=3	1.0397	0.733675	0.843201	1.18057	1.38757	1.45801	1.66377	0.99664	0.877637	1.47362	1.37073	0.593445	0.702912	1.0654	0.781505	0.81726	1.09159	1	1.0858	0.868249	1.09013	1.17032	1.77379	1.82633	1.06829	0.901965	0.861671	0.821246	1.14083	0.702813	0.866629	0.754397
O94760	DDAH1_HUMAN N(G),N(G)-dimethylarginine dimethylaminohydrolase 1 OS=Homo sapiens OX=9606 GN=DDAH1 PE=1 SV=3	3.18587	0.000979954	0.00890977	1.05228	1.03619	6.59636	6.74788	3.1446	3.16615	4.61032	4.64271	1.12088	1.33995	1.33598	3.00549	3.40707	3.55462	0.638238	0.61458	0.679859	0.622508	0.57686	1.24121	1.04294	1.60515	1.84907	0.985744	1	0.949706	1.0844	1.15719	1.00577
O94811	TPPP_HUMAN Tubulin polymerization-promoting protein OS=Homo sapiens OX=9606 GN=TPPP PE=1 SV=1	1.25554	0.147593	0.293508									1.31243	1.58261	1.29448	1.42391	1.65532	1.87786			1.71216	1.96871	1.66095					0.686432	0.805122	0.926116	0.980563	1.18739	1
O94819	KBTBB_HUMAN Kelch repeat and BTB domain-containing protein 11 OS=Homo sapiens OX=9606 GN=KBTBD11 PE=1 SV=1	1.08583	0.737005	0.845716	1.32233	1.09719	2.65411	2.74686	1.77345	1.63731	1.87144	1.9117	1.49693	1.52002	1.03059	1.9406	2.24077	1.77604	0.946344	0.889048	1	0.884922	0.868165	1.32017	1.25984	5.05498	5.60235	0.946592	0.971797	0.859632	1.59685	1.15361	1.33316
O94826	TOM70_HUMAN Mitochondrial import receptor subunit TOM70 OS=Homo sapiens OX=9606 GN=TOMM70 PE=1 SV=1	1.17098	0.222488	0.389059	1.07576	1.24194	2.02863	2.12329	1.48905	1.53217	1.59661	1.6351	0.581872	1.01993	0.98107	0.970411	1.11541	1.42752	1	0.994559	0.93278	1.00416	1.0549	1.92119	2.00849	1.47471	1.43443	0.806004	0.537492	0.808808	0.834193	1.41932	0.987797
O94856	NFASC_HUMAN Neurofascin OS=Homo sapiens OX=9606 GN=NFASC PE=1 SV=4	1.27409	0.279981	0.454471	1.15953	0.872559	3.12664	3.12356	2.12816	1.9034	2.28406	2.32641	2.52721	2.32996	1.7639	2.44996	1.7746	1.7861	0.649331	0.748078	0.613685	0.781274	0.701154	3.7738	3.50967	4.21481	4.2335	0.676759	0.730173	1.02578	1	1.1303	1.06651
O94874	UFL1_HUMAN E3 UFM1-protein ligase 1 OS=Homo sapiens OX=9606 GN=UFL1 PE=1 SV=2	0.497572	2.44236e-06	0.000118675									0.470528	0.333116	0.637908	0.504124	0.458326	0.589485			0.994462	1.23515	1.09184					0.842992	0.858554	1.06171	0.877242	1.06234	1
O94875	SRBS2_HUMAN Sorbin and SH3 domain-containing protein 2 OS=Homo sapiens OX=9606 GN=SORBS2 PE=1 SV=3	0.838051	0.156866	0.305286	1.09433	1.09926	0.754778	0.68937	0.601749	0.572895	1.09639	1.16195							1.22798	0.965575				0.997348	0.929298	1.00265	1.20497
O94901	SUN1_HUMAN SUN domain-containing protein 1 OS=Homo sapiens OX=9606 GN=SUN1 PE=1 SV=3	0.882321	0.568413	0.718761	1.48366	1.47392	0.608594	0.58612	0.436037	0.685424	0.694279	0.812406							1.28451	0.86774				1.17755	1.13226	0.693194	0.608328
O94903	PLPHP_HUMAN Pyridoxal phosphate homeostasis protein OS=Homo sapiens OX=9606 GN=PLPBP PE=1 SV=1	0.483272	0.00127239	0.0106023									0.360029	0.369805	0.362955	0.466757	0.513641	0.429546			0.507669	0.508427	0.483478					0.939591	1.00661	1.00698	1.1407	1.17464	1
O94905	ERLN2_HUMAN Erlin-2 OS=Homo sapiens OX=9606 GN=ERLIN2 PE=1 SV=1	1.08916	0.286613	0.462018	1.41883	1.50794	0.603263	0.706907	0.742053	0.898141	1.04156	1.03543	1.0649	1.20736	1.14166	1.10746	1.2029	1.0078	1.03247	1.00293	1.14379	0.994383	0.914921	1.25079	1.14511	1.06461	1.01953	0.801547	0.816515	0.66185	1	0.876843	0.721806
O94911	ABCA8_HUMAN ATP-binding cassette sub-family A member 8 OS=Homo sapiens OX=9606 GN=ABCA8 PE=1 SV=3	0.773803	0.283904	0.45933									1.24358	1.00773	1.36308	0.990279	1.00029	1.11196			2.25418	2.59001	2.79631					0.845991	0.79092	0.840238	0.892493	1.01044	1
O94919	ENDD1_HUMAN Endonuclease domain-containing 1 protein OS=Homo sapiens OX=9606 GN=ENDOD1 PE=1 SV=2	0.804113	0.0432436	0.126404	1.1419	1.02886	0.472904	0.462503	0.522499	0.591503	0.444424	0.411471	0.767782	1.13854	1.02457	0.575178	0.834425	0.85443	1.00988	1.00962	1	1.01769	1.01156	0.672525	0.581449	0.66668	0.720689	0.819414	0.991955	1.00527	0.922715	1.20708	1.04891
O94925	GLSK_HUMAN Glutaminase kidney isoform, mitochondrial OS=Homo sapiens OX=9606 GN=GLS PE=1 SV=1	1.14454	0.660809	0.789138	0.641126	0.620166	2.26988	2.3114	1.67128	1.66984	1.76464	1.81082							0.569381	0.412014				2.61968	2.75983	0.937341	1.06266
O94973	AP2A2_HUMAN AP-2 complex subunit alpha-2 OS=Homo sapiens OX=9606 GN=AP2A2 PE=1 SV=2	1.00773	0.961431	0.977803	0.849798	0.816489	2.06016	2.06646	1.30484	1.28086	1.41205	1.37027	0.452648	0.32074	0.514352	0.879181	0.765664	0.802198	0.900216	0.870033	0.544515	1.11086	1	1.26769	1.33826	1.58743	1.76709	0.696434	0.776997	0.761315	1.02442	0.887226	1.30477
O94979	SC31A_HUMAN Protein transport protein Sec31A OS=Homo sapiens OX=9606 GN=SEC31A PE=1 SV=3	0.594927	5.40546e-06	0.000198708									0.574044	0.67834	0.566988	0.560319	0.705083	0.47654			0.993657	0.793021	0.883376					1.0765	1	0.957354	1.18465	1.08283	1.00781
O95197	RTN3_HUMAN Reticulon-3 OS=Homo sapiens OX=9606 GN=RTN3 PE=1 SV=2	0.947277	0.717899	0.831431	1.0513	1.08168	1.99522	1.81618	1.37857	1.39065	1.39603	1.27087	0.682748	0.82743	0.837014	0.821696	0.964408	1.14873	1.03705	0.816595	0.833402	0.971024	0.976037	1.66025	2.10314	2.2628	2.46796	1	1.05462	1.04653	0.817509	0.88554	0.913905
O95202	LETM1_HUMAN Mitochondrial proton/calcium exchanger protein OS=Homo sapiens OX=9606 GN=LETM1 PE=1 SV=1	1.21963	0.071422	0.180013	1.04853	0.835191	1.61638	1.72519	1.33369	1.18342	1.35771	1.44321	1.17102	0.979036	1.22041	1.15395	1.13467	1.13288	1.12976	0.96154	0.972196	1.16476	1	1.61316	1.69956	1.01943	1.11216	0.855013	0.987976	1.16017	0.564366	0.908821	0.0799035
O95292	VAPB_HUMAN Vesicle-associated membrane protein-associated protein B/C OS=Homo sapiens OX=9606 GN=VAPB PE=1 SV=3	0.835764	0.450403	0.618625	0.603873	0.68675	1.49615	1.16998	0.943074	1.09567	1.29605	1.24919							0.744693	0.648287				2.06205	2.20927	1.0301	0.969898
O95299	NDUAA_HUMAN NADH dehydrogenase [ubiquinone] 1 alpha subcomplex subunit 10, mitochondrial OS=Homo sapiens OX=9606 GN=NDUFA10 PE=1 SV=1	0.904101	0.364101	0.538252	1.22378	1.20455	1.35545	1.39316	1.15358	1.1362	1.28464	1.24303	0.546113	0.653248	0.817494	0.453555	0.560963	0.633122	0.988498	0.930348	0.842405	1.05955	0.976319	1.66123	1.69045	1.00804	1.02496	0.86537	1.13278	1.15063	0.902749	0.953475	1
O95336	6PGL_HUMAN 6-phosphogluconolactonase OS=Homo sapiens OX=9606 GN=PGLS PE=1 SV=2	3.36889	0.00258621	0.0174614	1.07303	1.20955	4.89677	4.70245	4.16026	5.51723	3.9647	3.93429							0.898314	1.10169				0.548271	0.478135	1.55014	1.98161
O95342	ABCBB_HUMAN Bile salt export pump OS=Homo sapiens OX=9606 GN=ABCB11 PE=1 SV=2	0.495666	0.0012763	0.0106023									0.600305	0.341725	0.840529	0.418421	0.390489	0.646041			0.704382	1.40112	1.37297					0.83825	1	1.51868	0.852275	0.950536	1.15925
O95571	ETHE1_HUMAN Persulfide dioxygenase ETHE1, mitochondrial OS=Homo sapiens OX=9606 GN=ETHE1 PE=1 SV=2	1.41615	0.105593	0.233043	1.98035	2.04815	0.921442	0.897381	1.71404	1.42824	1.04869	1.21848							1.41714	1.2348				0.682966	0.7652	0.478862	1.38269
O95573	ACSL3_HUMAN Long-chain-fatty-acid--CoA ligase 3 OS=Homo sapiens OX=9606 GN=ACSL3 PE=1 SV=3	0.691445	7.73195e-05	0.00133448	1.10896	1.16768	0.562094	0.510547	0.741242	0.657511	0.498515	0.532087	0.648671	0.680324	0.822255	0.553408	0.580647	0.724516	0.942853	1.06355	0.792822	1.1054	1.11139	0.990748	1.02933	1	0.909439	1.02777	1.15576	1.19527	0.868551	0.988916	0.985909
O95674	CDS2_HUMAN Phosphatidate cytidylyltransferase 2 OS=Homo sapiens OX=9606 GN=CDS2 PE=1 SV=1	0.791389	0.0243413	0.084835	1.15818	1.0079	0.727284	0.737657	0.561608	0.545295	0.76816	0.80314	0.786879	1.05912	0.882061	0.833131	1.06731	1.07682	1.27106	0.843738	1.13959	1.03262	1	1.76406	1.69083	1.09814	1.23132	0.958068	0.894568	0.92111	0.794584	0.891444	0.734862
O95741	CPNE6_HUMAN Copine-6 OS=Homo sapiens OX=9606 GN=CPNE6 PE=1 SV=3	0.801316	0.658191	0.788233	0.734139	0.771993	2.71549	2.89489	1.36942	1.40844	1.59498	1.62059							0.42371	0.568652				0.906341	1.09366	4.41096	4.86707
O95747	OXSR1_HUMAN Serine/threonine-protein kinase OSR1 OS=Homo sapiens OX=9606 GN=OXSR1 PE=1 SV=1	0.746562	0.0111477	0.048734	0.604365	0.584716	0.7771	0.63177	1.10681	0.954813	0.706578	0.755438							1.1679	0.88692				0.956587	0.922593	1.04341	1.17236
O95782	AP2A1_HUMAN AP-2 complex subunit alpha-1 OS=Homo sapiens OX=9606 GN=AP2A1 PE=1 SV=3	1.16841	0.42703	0.594791	0.969719	1.01977	2.52144	2.58599	1.59603	1.62021	1.68066	1.67425	0.409566	0.387757	0.559173	0.674774	0.696064	0.837434	1.04432	1	0.863526	1.10366	1.09929	1.53422	1.60695	1.73796	1.80691	0.61719	0.725166	0.867073	0.545972	0.583424	0.666766
O95810	CAVN2_HUMAN Caveolae-associated protein 2 OS=Homo sapiens OX=9606 GN=CAVIN2 PE=1 SV=3	0.3597	8.36685e-05	0.00140905	0.59966	0.593778	0.237483	0.264947	0.147449	0.201967	0.314391	0.280903							0.986618	1.15982				1.01852	1.01338	0.632982	0.694468
O95831	AIFM1_HUMAN Apoptosis-inducing factor 1, mitochondrial OS=Homo sapiens OX=9606 GN=AIFM1 PE=1 SV=1	1.1606	0.0511915	0.142605	1.5152	1.5322	1.25821	1.18649	1.26812	1.10198	1.0351	1.06827	1.20356	1.22793	1.16098	1.06332	1.10775	1.14648	1.33272	1.1179	1.28099	1.13019	1.26475	1.42855	1.46702	0.901944	0.894561	0.674	0.666919	0.763438	0.791006	1	0.864988
O95865	DDAH2_HUMAN N(G),N(G)-dimethylarginine dimethylaminohydrolase 2 OS=Homo sapiens OX=9606 GN=DDAH2 PE=1 SV=1	1.72265	0.0248154	0.0861276	1.54288	1.53628	3.26879	3.52535	2.38979	2.34055	2.11033	2.40975							1.09218	0.806252				0.866114	0.907819	2.24704	2.40659
O95881	TXD12_HUMAN Thioredoxin domain-containing protein 12 OS=Homo sapiens OX=9606 GN=TXNDC12 PE=1 SV=1	0.906005	0.633135	0.771317	1.71091	1.44371	0.754031	0.996238	1.30432	1.22478	0.749334	0.833697							1.64163	2.16279				0.989611	1.01039	0.746491	0.913482
O96000	NDUBA_HUMAN NADH dehydrogenase [ubiquinone] 1 beta subcomplex subunit 10 OS=Homo sapiens OX=9606 GN=NDUFB10 PE=1 SV=3	1.00342	0.979991	0.987319	1.12834	1.14446	1.32218	1.22372	1.01028	1.11947	1.15314	1.10287							0.952983	0.761631				1.54765	1.63514	0.935376	1.04702
P00167	CYB5_HUMAN Cytochrome b5 OS=Homo sapiens OX=9606 GN=CYB5A PE=1 SV=2	0.982532	0.876105	0.934092	1.90775	1.36011	0.560615	0.643112	0.969247	0.983242	0.881462	0.85859	1.28641	1.6	1.3905	0.795581	0.891077	1.06957	1.46983	1.27953	1.0645	1.58469	1.47483	0.954999	0.950943	0.775724	0.646246	0.911617	1.15082	1.39595	0.917596	1	0.995006
P00338	LDHA_HUMAN L-lactate dehydrogenase A chain OS=Homo sapiens OX=9606 GN=LDHA PE=1 SV=2	2.38594	0.00811188	0.0389686	1.11665	1.04532	4.36856	4.29841	4.48167	4.44919	3.38714	3.24295	0.450167	0.399337	0.557963	1.60431	1.37195	1.94247	1.07302	1.0665	0.765891	1.16535	1.27803	1	0.957011	0.583834	0.632585	0.980214	1.26049	1.32555	0.733964	0.81004	1.05897
P00352	AL1A1_HUMAN Retinal dehydrogenase 1 OS=Homo sapiens OX=9606 GN=ALDH1A1 PE=1 SV=2	2.80442	4.48628e-05	0.000921968	2.47446	2.29485	2.26493	2.14428	3.82488	3.37451	3.52692	3.20868							1.46599	1.32423				0.790103	0.669426	1.2099	0.721709
P00367	DHE3_HUMAN Glutamate dehydrogenase 1, mitochondrial OS=Homo sapiens OX=9606 GN=GLUD1 PE=1 SV=2	1.53593	0.00146104	0.0116726	1.30877	1.28172	2.08942	1.96772	1.31613	1.2213	1.7789	1.75727	0.722762	0.740791	0.810741	1.73715	1.8131	1.78799	1.16309	1.16526	1.06099	1.22429	1.20724	1.07747	1	1.02275	0.829859	0.527529	0.597967	0.800183	0.810877	0.866191	0.830682
P00387	NB5R3_HUMAN NADH-cytochrome b5 reductase 3 OS=Homo sapiens OX=9606 GN=CYB5R3 PE=1 SV=3	0.63305	0.00707194	0.035312	1.07568	1.15178	0.41362	0.433324	0.538998	0.45203	0.543138	0.528409	0.858932	0.805716	0.968445	0.683927	0.684208	0.737354	1.67411	1.72523	1.52639	1.80776	1.76488	0.643563	0.649906	0.555409	0.555136	1	1.03905	1.24606	0.807572	0.837799	0.88138
P00403	COX2_HUMAN Cytochrome c oxidase subunit 2 OS=Homo sapiens OX=9606 GN=MT-CO2 PE=1 SV=1	1.06453	0.534629	0.694104	1.23809	1.1928	1.38999	1.38244	1.19103	1.16187	1.36203	1.39228	0.788221	0.697995	0.826901	1.02165	0.902793	0.983961	1.01593	1.00393	1.07017	1	0.959615	1.81896	1.77676	1.04938	1.07569	0.860562	0.754465	0.840874	0.777201	0.83642	0.792707
P00441	SODC_HUMAN Superoxide dismutase [Cu-Zn] OS=Homo sapiens OX=9606 GN=SOD1 PE=1 SV=2	1.1402	0.419067	0.587845	1.28285	1.4116	0.782617	0.733409	1.0641	1.28158	1.10727	1.07742							0.942721	1.05728				1.29152	1.38196	0.596082	0.479967
P00488	F13A_HUMAN Coagulation factor XIII A chain OS=Homo sapiens OX=9606 GN=F13A1 PE=1 SV=4	2.22133	6.5302e-05	0.00120221	1.74454	1.75125	1.78188	2.06617	4.04229	3.82624	1.64867	1.60708	2.46491	1.734	1.91594	3.93249	3.41653	3.58929	1.74146	2.0033	1.78387	1.81825	2.01502	0.384906	0.461752	0.57239	0.57989	1.00565	1.03773	1	0.941706	0.871389	0.915903
P00505	AATM_HUMAN Aspartate aminotransferase, mitochondrial OS=Homo sapiens OX=9606 GN=GOT2 PE=1 SV=3	1.81133	0.0236555	0.0833913	2.28051	2.29051	5.68035	5.55442	2.61346	2.69807	3.58611	3.66626	0.912611	0.796225	0.962098	1.61789	1.56173	1.73289	1.63165	1.73108	1.61378	1.7127	1.71762	3.12975	3.07775	1	0.944654	0.830484	0.815094	0.854533	0.681029	0.736115	0.790601
P00558	PGK1_HUMAN Phosphoglycerate kinase 1 OS=Homo sapiens OX=9606 GN=PGK1 PE=1 SV=3	2.32676	0.00358103	0.0220211	1.18931	1.2199	4.81771	4.87678	4.80783	5.24862	4.04712	4.18107	0.876919	0.766277	1.02086	2.87232	2.67208	3.15054	0.722045	0.721819	0.681322	0.735438	0.749036	0.856064	0.970779	3.55976	3.52558	1.11257	1	1.24255	1.08137	1.11891	1.14662
P00568	KAD1_HUMAN Adenylate kinase isoenzyme 1 OS=Homo sapiens OX=9606 GN=AK1 PE=1 SV=3	1.03658	0.889606	0.940572	0.239535	0.231285	1.4843	1.37275	1.08697	1.00382	0.951345	0.986768	0.860429	0.715263	0.546556	1.69718	1.68872	1.24423	0.318911	0.316357	0.255794	0.383921	0.313188	0.363454	0.392124	2.80137	2.93477	1.15314	1.01518	1.11657	1	1.12395	1.09479
P00738	HPT_HUMAN Haptoglobin OS=Homo sapiens OX=9606 GN=HP PE=1 SV=1	1.42521	0.136565	0.278964									0.716453	0.846821	0.732718	1.50373	1.84459	1.75825			0.454305	0.326883	0.36208					1.14781	1.2517	1.20479	1	1.07302	0.970435
P00846	ATP6_HUMAN ATP synthase subunit a OS=Homo sapiens OX=9606 GN=MT-ATP6 PE=1 SV=1	0.844472	0.122137	0.258674	0.903858	0.860341	1.25379	1.02729	0.820602	0.751732	0.723495	0.80465	0.95267	0.755652	1.08478	1.19256	1.00351	0.999429	0.808383	0.875846	0.65551	0.939194	0.931639	1.17152	1.07614	0.782652	0.779102	1.94844	1.5319	1.77393	1	1.13517	1.25486
P00918	CAH2_HUMAN Carbonic anhydrase 2 OS=Homo sapiens OX=9606 GN=CA2 PE=1 SV=2	4.7614	0.00199467	0.0146358	1.38274	1.35725	5.49479	5.67095	13.3153	13.7409	10.1498	9.82866	1.53466	1.56597	2.29588	3.94156	4.11024	5.47573	0.909969	0.966509	0.792317	1	1.0224	0.818099	0.836872	0.559663	0.658239	1.732	1.89817	2.06543	1.40857	1.52133	1.78184
P01009	A1AT_HUMAN Alpha-1-antitrypsin OS=Homo sapiens OX=9606 GN=SERPINA1 PE=1 SV=3	5.12753	0.0215841	0.0785937	3.27282	3.25007	4.7547	4.655	17.9904	18.0812	6.49302	6.16987							2.92594	3.0428				0.94814	1.05186	0.724893	0.765172
P01011	AACT_HUMAN Alpha-1-antichymotrypsin OS=Homo sapiens OX=9606 GN=SERPINA3 PE=1 SV=2	1.58361	0.00580054	0.0312982									1.92816	1.73116	2.28232	1.20793	1.45609	1.63965			1.28722	1.64744	1.50421					0.901831	1	1.22077	0.657227	0.722892	0.762803
P01019	ANGT_HUMAN Angiotensinogen OS=Homo sapiens OX=9606 GN=AGT PE=1 SV=1	2.11852	0.0590339	0.157495	1.05484	1.29763	2.10817	2.44972	5.40341	5.57476	2.09336	1.81554							1.93208	2.03815				0.950867	0.888396	1.04913	0.858121
P01023	A2MG_HUMAN Alpha-2-macroglobulin OS=Homo sapiens OX=9606 GN=A2M PE=1 SV=3	2.69458	2.5229e-05	0.00060025	2.89871	2.77209	2.15286	2.17334	4.25603	4.18069	2.98979	2.40251	1.72011	1.60756	1.65215	1.8296	1.59427	1.52082	1.09469	1.09042	1.03277	1.05977	1.18512	0.463891	0.483529	0.544457	0.508413	1	1.08366	0.968382	1.14542	0.814154	0.945334
P01024	CO3_HUMAN Complement C3 OS=Homo sapiens OX=9606 GN=C3 PE=1 SV=2	5.341	0.00373147	0.0227106	3.97626	4.02247	3.45264	3.38614	17.5516	18.2058	4.66489	4.61772	3.80357	3.35747	4.40998	3.84078	3.52528	3.89388	0.83788	1.00437	0.805429	1.00181	0.956135	0.380935	0.350016	0.74681	0.720854	1.12009	1	2.83401	1.49679	1.75439	1.5822
P01834	IGKC_HUMAN Immunoglobulin kappa constant OS=Homo sapiens OX=9606 GN=IGKC PE=1 SV=2	4.47499	0.0130344	0.0548779	3.74539	3.86927	2.78864	2.6963	14.7555	13.8856	8.5746	8.36469							2.98538	2.91848				0.952735	0.978061	1.0069	0.993101
P01857	IGHG1_HUMAN Immunoglobulin heavy constant gamma 1 OS=Homo sapiens OX=9606 GN=IGHG1 PE=1 SV=1	6.26625	0.0316613	0.102115	5.07281	5.04242	3.30615	3.48526	28.7282	28.3945	5.82315	5.73231	1.84555	1.66815	1.47599	2.94392	2.88755	2.47594	1.55454	1.72601	1.65338	1.64321	1.62424	0.513502	0.472155	0.988483	1.05219	0.916233	0.875871	1.07077	1	0.905431	0.911196
P01860	IGHG3_HUMAN Immunoglobulin heavy constant gamma 3 OS=Homo sapiens OX=9606 GN=IGHG3 PE=1 SV=2	4.64054	0.131164	0.270167	0.529964	0.713945	0.991686	1.40273	15.543	14.1645	2.37427	2.88076							1.79864	1.06165				0.483242	0.629273	0.938347	1.32748
P01871	IGHM_HUMAN Immunoglobulin heavy constant mu OS=Homo sapiens OX=9606 GN=IGHM PE=1 SV=4	1.44792	0.103557	0.229747	3.59867	3.56986	1.01471	1.04808	3.09044	2.92058	1.56452	1.45702	0.414318	0.465859	0.357399	1.63011	1.86053	1.74657	1	0.943253	0.962802	1.03875	0.913332	0.954139	0.896739	0.8079	0.810268	1.66927	1.83428	1.60867	1.64615	1.63631	1.58425
P01876	IGHA1_HUMAN Immunoglobulin heavy constant alpha 1 OS=Homo sapiens OX=9606 GN=IGHA1 PE=1 SV=2	1.24526	0.387987	0.559064	1.50889	1.34306	0.772707	0.837038	3.00267	3.02508	3.44788	3.61107	0.559037	0.628339	0.554087	0.833126	0.85326	0.960052	2.1518	1.98812	2.19998	2.01374	1.99616	0.447894	0.468885	0.909062	0.990727	1.21464	1	1.06546	0.803329	0.826247	0.798061
P01891	1A68_HUMAN HLA class I histocompatibility antigen, A-68 alpha chain OS=Homo sapiens OX=9606 GN=HLA-A PE=1 SV=4	1.05801	0.850963	0.92027	1.13448	1.11319	0.859073	0.933891	0.782892	0.785372	0.577329	0.601352	3.25478	5.06237	4.69908	0.699971	1.10034	1.08191	1	0.861148	0.782568	1.02772	0.981438	0.520134	0.494686	0.818439	0.95269	1.97775	2.48512	2.52456	2.57561	3.30679	2.66515
P02042	HBD_HUMAN Hemoglobin subunit delta OS=Homo sapiens OX=9606 GN=HBD PE=1 SV=2	26.1215	0.01058	0.0472276	10.9063	11.2199	13.3435	13.0562	93.4993	96.2055	66.0303	64.5729	4.80005	4.71244	4.87335	6.80172	5.99315	7.35926	0.866228	0.738032	0.737856	1	0.668533	2.32334	2.17155	0.920735	0.954659	0.844007	1.05513	1.04168	1.07565	1.12629	1.02155
P02452	CO1A1_HUMAN Collagen alpha-1(I) chain OS=Homo sapiens OX=9606 GN=COL1A1 PE=1 SV=5	1.9686	2.30841e-08	3.42359e-06	1.97441	1.96641	1.31748	1.36578	1.9292	1.93221	2.03939	2.13506	2.05722	2.54424	2.14505	1.7615	2.12303	2.20261	1.17944	1	1.23546	1.02639	1.00731	0.883589	0.879294	0.512899	0.541667	0.685525	0.738881	0.692978	1.45223	1.70132	1.42669
P02461	CO3A1_HUMAN Collagen alpha-1(III) chain OS=Homo sapiens OX=9606 GN=COL3A1 PE=1 SV=4	3.04629	4.01621e-05	0.000838313									3.19879	4.37517	3.33137	1.98295	2.41607	2.49571			1.58967	1.34052	1.41968					0.476248	0.527628	0.50233	1	1.0261	0.882602
P02462	CO4A1_HUMAN Collagen alpha-1(IV) chain OS=Homo sapiens OX=9606 GN=COL4A1 PE=1 SV=4	0.540288	0.010216	0.0460886	0.580805	0.593473	0.138527	0.144064	0.173117	0.165475	0.228223	0.24281	0.684025	0.862443	0.861176	0.372209	0.455732	0.490263	1.29289	1.15048	1.37766	1.13909	1.14831	0.311109	0.314538	0.132228	0.143897	1.02614	1	1.00918	0.595241	0.636911	0.605553
P02511	CRYAB_HUMAN Alpha-crystallin B chain OS=Homo sapiens OX=9606 GN=CRYAB PE=1 SV=2	0.898337	0.777611	0.874035	1.3697	1.31827	2.2845	2.17168	2.89402	3.05584	1.6041	1.48854	5.13529	4.53334	4.49465	2.79558	2.63657	3.12868	0.963629	0.957675	1	0.94994	0.932016	2.68779	3.00629	12.3304	13.3524	0.788064	0.843379	0.901155	2.38811	2.69676	2.61044
P02533	K1C14_HUMAN Keratin, type I cytoskeletal 14 OS=Homo sapiens OX=9606 GN=KRT14 PE=1 SV=4	0.497315	0.178027	0.334816									0.820457	1.63114	1.02137	0.422274	0.53215	0.611404			1	1.00295	0.922369					4.48493	3.74296	3.27065	0.280544	0.257968	0.235647
P02545	LMNA_HUMAN Prelamin-A/C OS=Homo sapiens OX=9606 GN=LMNA PE=1 SV=1	0.720254	0.0479647	0.135889	1.63811	1.62227	0.492451	0.454589	0.457743	0.445935	0.691199	0.689085	0.968372	1.0093	0.935343	0.822977	0.831731	0.852556	1.85975	1.70762	1.96136	1.69151	1.6982	0.90777	0.914492	0.540892	0.578731	1.01682	1.03921	1	0.928485	0.961413	0.913173
P02549	SPTA1_HUMAN Spectrin alpha chain, erythrocytic 1 OS=Homo sapiens OX=9606 GN=SPTA1 PE=1 SV=5	2.55724	2.03486e-06	0.000105813									2.17066	2.96376	2.35946	2.19636	2.61121	2.75944			0.529242	0.633806	0.542558					0.746451	1.13824	1	1.43097	1.44747	1.36551
P02647	APOA1_HUMAN Apolipoprotein A-I OS=Homo sapiens OX=9606 GN=APOA1 PE=1 SV=1	1.49778	0.100693	0.226272	1.92934	1.80726	1.04822	0.981951	1.78125	1.8328	4.60061	4.74561	2.10239	2.29361	2.89854	1.27862	1.14732	1.40347	0.855267	0.92543	0.659359	1	1.01169	0.250197	0.310783	0.413265	0.411249	1.91891	2.23614	2.92825	2.41893	2.90176	3.11247
P02649	APOE_HUMAN Apolipoprotein E OS=Homo sapiens OX=9606 GN=APOE PE=1 SV=1	1.02793	0.729733	0.840298	1.03684	1.01067	0.825725	0.863963	1.41373	1.40025	0.952843	1.02248	1.3684	1.45143	1.23076	0.869484	0.915466	0.959054	1.07694	0.910469	1.0165	1.00751	0.957108	0.915701	0.899963	1.58111	1.63606	0.930524	0.899682	1.09817	1	1.05543	0.984196
P02656	APOC3_HUMAN Apolipoprotein C-III OS=Homo sapiens OX=9606 GN=APOC3 PE=1 SV=1	0.961445	0.891675	0.940667	0.393919	0.399854	0.759778	0.752855	0.546307	0.532856	0.568866	0.559867	1.30053	1.24115	1.07636	1.6126	1.5836	1.58999	0.0281385	0.0303537	0.023964	0.0294825	0.0342918	0.585873	0.573566	1	1.04795	2.48973	2.71626	2.25841	1.2922	1.13739	1.1487
P02671	FIBA_HUMAN Fibrinogen alpha chain OS=Homo sapiens OX=9606 GN=FGA PE=1 SV=2	7.01929	3.31759e-06	0.000146766	12.0538	11.357	12.1105	12.2038	27.1029	27.5093	6.84605	7.23257	15.2843	16.4981	14.2142	23.3158	25.2205	23.4443	5.12397	4.57032	5.40904	4.65126	4.48113	2.23533	2.20027	0.692715	0.737155	0.975236	0.945786	0.915339	0.931755	1	0.908612
P02675	FIBB_HUMAN Fibrinogen beta chain OS=Homo sapiens OX=9606 GN=FGB PE=1 SV=2	8.95535	5.43027e-06	0.000198708	10.8563	10.4625	7.76876	7.75403	20.9931	21.0783	5.59988	5.62954	21.2552	21.4795	19.0465	23.4914	23.9028	22.01	3.34135	3.38887	3.79408	3.18577	3.11547	1.71166	1.66775	0.492072	0.488289	0.864748	0.837297	0.740742	1	0.941258	0.910593
P02679	FIBG_HUMAN Fibrinogen gamma chain OS=Homo sapiens OX=9606 GN=FGG PE=1 SV=3	8.69634	2.91255e-06	0.000134887	11.8719	11.7914	9.56211	9.51729	27.073	27.42	6.99183	6.91759	21.244	21.4228	18.478	22.3604	23.3872	22.7068	3.80642	3.73297	4.15125	3.62947	3.52835	1.90136	1.92693	0.897061	0.843073	0.769203	0.759874	0.763473	0.991185	1	0.960163
P02686	MBP_HUMAN Myelin basic protein OS=Homo sapiens OX=9606 GN=MBP PE=1 SV=3	0.443179	0.0409951	0.121631	1.81548	1.83186	0.302357	0.329776	0.22304	0.20951	0.769583	0.813485	1.42199	1.56361	1.38532	0.656693	0.782132	0.749012	0.840813	0.80177	1	0.745063	0.718813	2.06857	2.10356	6.2707	6.67161	0.834678	0.83555	0.777094	2.49325	2.60224	2.3117
P02730	B3AT_HUMAN Band 3 anion transport protein OS=Homo sapiens OX=9606 GN=SLC4A1 PE=1 SV=3	3.74394	0.000165642	0.00241854	6.6445	6.5376	1.03065	0.974219	9.19728	9.47932	3.95371	3.83323	4.69193	3.43613	3.95096	4.93559	3.7812	3.99747	0.797219	0.831975	0.698343	0.783961	0.961489	1.01427	1	0.419964	0.411825	1.68072	1.95275	1.95117	2.17081	2.17694	2.16324
P02747	C1QC_HUMAN Complement C1q subcomponent subunit C OS=Homo sapiens OX=9606 GN=C1QC PE=1 SV=3	1.42621	0.0573417	0.153897	1.34603	1.26913	0.568896	0.558255	1.95695	2.03315	0.789776	0.776496	2.33821	2.64684	2.23477	0.879957	0.926358	0.91468	1.04538	1.00356	1.14356	0.962384	0.967455	0.725535	0.731342	1	1.06024	1.2182	1.37876	1.0187	0.729767	0.77493	0.693733
P02751	FINC_HUMAN Fibronectin OS=Homo sapiens OX=9606 GN=FN1 PE=1 SV=4	2.71331	0.00510553	0.0286064	2.35678	2.33393	0.522241	0.528448	5.15516	5.1545	1.04752	1.04853	2.88349	2.66459	2.55277	1.31823	1.23299	1.21062	1.01274	1.03851	1.05688	1.01999	1	0.358164	0.3571	0.334813	0.325822	0.768379	0.716801	0.750517	1.08079	1.01126	1.01848
P02768	ALBU_HUMAN Serum albumin OS=Homo sapiens OX=9606 GN=ALB PE=1 SV=2	8.47655	0.00314194	0.0203779	4.64605	4.48467	6.11754	6.42074	25.2684	25.1658	12.1298	12.8718	2.30361	2.99465	2.53858	4.07725	4.84539	5.02875	1.46282	1.19077	1.36227	1.35332	1.26479	0.787523	0.793402	0.705382	0.728453	1.00518	1.00855	1	0.800791	0.825826	0.738882
P02786	TFR1_HUMAN Transferrin receptor protein 1 OS=Homo sapiens OX=9606 GN=TFRC PE=1 SV=2	0.658041	0.00665085	0.0341648	0.945788	0.913811	0.356738	0.365317	0.30012	0.321039	0.384437	0.336961	0.986175	0.761004	0.835683	0.58455	0.519005	0.568221	1.04769	1.11976	1.0527	1.08747	1.111	0.489926	0.515517	0.401571	0.447121	1.17788	1	1.34216	0.824717	0.83976	0.859632
P02787	TRFE_HUMAN Serotransferrin OS=Homo sapiens OX=9606 GN=TF PE=1 SV=3	2.6597	0.0305297	0.0994024	1.94202	1.95067	1.70395	1.74626	7.88444	7.87485	1.72399	1.82492	0.983379	1.21577	1.00781	1.32375	1.34674	1.51343	1.14745	0.940804	1.03417	1.0982	1	0.567616	0.52237	0.348349	0.410207	1.26443	1.28489	1.2421	1.02479	0.965187	0.862853
P02792	FRIL_HUMAN Ferritin light chain OS=Homo sapiens OX=9606 GN=FTL PE=1 SV=2	0.638481	0.0379229	0.116239	0.89365	0.876195	0.268603	0.261071	1.93541	1.99713	0.660431	0.632706	0.705645	0.640132	0.724583	0.370677	0.387065	0.364175	0.822867	0.966262	1	0.787984	0.895709	1.36801	1.29526	0.71268	0.762547	2.3273	2.26332	1.74818	1.08958	1.00156	0.943627
P02794	FRIH_HUMAN Ferritin heavy chain OS=Homo sapiens OX=9606 GN=FTH1 PE=1 SV=2	0.359851	0.00696195	0.0350939	0.947683	0.946044	0.262776	0.272415	0.78306	0.769566	0.621887	0.621752	0.562201	0.489627	0.590045	0.49282	0.374316	0.619074	0.938879	0.906893	0.875056	1	0.893602	1.44729	1.58824	0.789565	0.906861	3.48016	4.31924	4.47517	0.908912	1.15129	1.19005
P04003	C4BPA_HUMAN C4b-binding protein alpha chain OS=Homo sapiens OX=9606 GN=C4BPA PE=1 SV=2	1.18748	0.254026	0.425868	1.90439	1.79983	0.805876	0.793401	1.49987	1.42951	0.684441	0.656102	0.995285	0.984669	1.08824	0.727286	0.783692	0.728837	1.12605	1.04887	0.964119	1.17428	1.12398	0.431347	0.393825	0.300322	0.298729	1.21936	1.16867	1.25248	0.942953	1	0.982131
P04004	VTNC_HUMAN Vitronectin OS=Homo sapiens OX=9606 GN=VTN PE=1 SV=1	3.77509	0.00695235	0.0350939									5.43475	5.41225	3.92704	2.68319	2.49882	1.95205			0.73061	0.578044	0.471873					1	1.08863	0.880084	1.30658	1.27333	1.37585
P04040	CATA_HUMAN Catalase OS=Homo sapiens OX=9606 GN=CAT PE=1 SV=3	2.50183	0.00795319	0.0384555	1.56275	1.46573	1.4034	1.44208	5.21454	5.23179	3.71875	3.64784	0.992448	1.18489	1.05747	1.03689	1.20759	1.3859	1.1407	1	1.02084	1.08349	1.10672	0.744562	0.766824	0.47936	0.480578	1.13292	1.12978	1.00634	0.650834	0.712254	0.628928
P04075	ALDOA_HUMAN Fructose-bisphosphate aldolase A OS=Homo sapiens OX=9606 GN=ALDOA PE=1 SV=2	3.24782	0.00226368	0.0159205	1.14663	1.04537	6.84819	6.80262	4.51001	4.3342	4.36773	4.56947	0.919498	0.919506	0.804722	2.17537	2.42635	2.83503	1.12552	0.845089	1.05841	0.976699	0.920815	1.22193	1.0506	0.607922	0.670678	1.07906	1.00133	1	0.869002	1.08059	0.910155
P04083	ANXA1_HUMAN Annexin A1 OS=Homo sapiens OX=9606 GN=ANXA1 PE=1 SV=2	0.853591	0.290804	0.465832	1.29418	1.31172	0.605225	0.611341	1.31159	1.34094	0.530074	0.529703	1.30038	1.20346	1.15224	0.600449	0.560653	0.562206	1.55186	1.65361	1.51098	1.66531	1.63192	0.572106	0.57489	0.582368	0.602976	1.04011	0.981114	1.03575	0.897529	0.909368	1
P04156	PRIO_HUMAN Major prion protein OS=Homo sapiens OX=9606 GN=PRNP PE=1 SV=1	1.46688	0.0266851	0.090601									0.833163	1.45022	1.31266	1.55136	1.91357	2.36807			0.840302	1.06964	1					0.993098	0.692254	0.953818	1.30577	1.47332	1.31375
P04179	SODM_HUMAN Superoxide dismutase [Mn], mitochondrial OS=Homo sapiens OX=9606 GN=SOD2 PE=1 SV=3	1.33666	0.0280848	0.0937425	2.22302	2.2186	1.10092	1.11836	1.53533	1.44968	1.53751	1.54518	2.09081	2.07173	2.03152	1.02466	1.01702	1.03544	1.50822	1.55722	1.65621	1.51324	1.42871	1.73471	1.79121	0.501334	0.434825	0.93013	0.919666	1	0.875439	0.845495	0.937928
P04216	THY1_HUMAN Thy-1 membrane glycoprotein OS=Homo sapiens OX=9606 GN=THY1 PE=1 SV=2	1.5535	0.152708	0.29965	2.15961	1.99925	6.81578	6.21848	4.36815	4.2151	6.36703	6.47575	1.09195	0.803171	1.21057	2.8747	3.06238	2.84613	0.865472	0.893739	0.694586	0.986249	0.957981	7.7786	7.82638	4.36755	4.3658	1.05771	0.858051	1.30463	0.863124	1	1.01489
P04264	K2C1_HUMAN Keratin, type II cytoskeletal 1 OS=Homo sapiens OX=9606 GN=KRT1 PE=1 SV=6	0.393123	0.0451254	0.130151	0.587594	0.570611	0.763944	0.713852	0.126822	0.119898	0.285859	0.309285	1.12933	1.13429	1.06565	0.68011	0.701465	0.722485	1.00457	1	1.07651	0.978548	0.951804	1.15861	1.18007	0.790056	0.816237	4.97615	4.77739	4.8297	0.240518	0.253722	0.252948
P04275	VWF_HUMAN von Willebrand factor OS=Homo sapiens OX=9606 GN=VWF PE=1 SV=4	0.362673	3.87928e-05	0.000821299	0.63875	0.615493	0.186484	0.214848	0.326735	0.328139	0.188671	0.182543	0.18517	0.207428	0.213277	0.249028	0.268001	0.283556	1.08458	1.10442	1.0578	1.11418	1.11152	0.268055	0.259702	0.30572	0.29226	1.00746	1	1.00293	0.794231	0.845486	0.829023
P04350	TBB4A_HUMAN Tubulin beta-4A chain OS=Homo sapiens OX=9606 GN=TUBB4A PE=1 SV=2	1.02174	0.940763	0.968202	1.18006	1.11179	3.44461	3.62813	2.07688	2.06895	3.06532	3.15254	1.90957	2.08396	1.6522	2.42534	2.92001	2.36059	0.782816	0.829111	1	0.69615	0.721741	5.0094	4.94298	7.32914	6.9815	0.513028	0.51744	0.419796	1.83546	1.61986	1.49011
P04406	G3P_HUMAN Glyceraldehyde-3-phosphate dehydrogenase OS=Homo sapiens OX=9606 GN=GAPDH PE=1 SV=3	2.86732	0.00149331	0.0118664	0.995771	0.994874	5.53362	5.98315	4.08049	4.07624	3.66198	3.55013	1.08254	0.944706	1.02005	2.83376	2.55347	2.32042	0.819791	0.961324	0.919828	0.886814	0.86503	0.940042	0.903284	1.05051	1.07251	1.15232	1.08869	1.02679	1.11262	1.0094	1
P04632	CPNS1_HUMAN Calpain small subunit 1 OS=Homo sapiens OX=9606 GN=CAPNS1 PE=1 SV=1	1.0713	0.608349	0.750998	1.01539	0.965566	1.55027	1.55149	1.80088	1.77231	1.15822	1.1667	0.693861	1.07391	0.510356	0.956343	1.17964	0.798762	1.07722	0.721508	0.950753	0.893407	0.853926	0.772183	0.628033	1.67242	2.2763	1.17909	1.03267	1	1.11084	1.03799	0.98928
P04792	HSPB1_HUMAN Heat shock protein beta-1 OS=Homo sapiens OX=9606 GN=HSPB1 PE=1 SV=2	0.637844	3.57547e-05	0.000796819	0.484679	0.481343	0.598378	0.57534	0.685093	0.693433	0.348249	0.338812	0.864943	0.832115	0.910866	0.712588	0.684685	0.719801	0.751859	0.7962	0.758744	0.798454	0.764891	0.877184	0.898273	1.29863	1.33582	1.28233	1.07144	1.25318	1	1.04233	1.07153
P04843	RPN1_HUMAN Dolichyl-diphosphooligosaccharide--protein glycosyltransferase subunit 1 OS=Homo sapiens OX=9606 GN=RPN1 PE=1 SV=1	0.941846	0.516747	0.680249	1.22138	1.2253	0.533216	0.52587	1.19265	1.22243	0.626877	0.646434	1.18733	1.07563	1.32846	0.831265	0.775346	0.839517	1.15355	1.18683	1.01412	1.23555	1.2609	0.99114	0.955541	0.657436	0.656947	0.955066	0.959471	1.00226	0.925146	1	1.09822
P04844	RPN2_HUMAN Dolichyl-diphosphooligosaccharide--protein glycosyltransferase subunit 2 OS=Homo sapiens OX=9606 GN=RPN2 PE=1 SV=3	0.893286	0.232777	0.403009	1.23376	1.22159	0.476142	0.48771	1.14145	1.13458	0.609462	0.636191	1.08165	0.998365	1.08749	0.924034	0.779538	0.792731	1.09273	1.20163	0.938507	1.22312	1.27992	0.897861	0.92966	0.617922	0.612757	0.981827	0.917047	1.08878	1.07202	1	1.26457
P04899	GNAI2_HUMAN Guanine nucleotide-binding protein G(i) subunit alpha-2 OS=Homo sapiens OX=9606 GN=GNAI2 PE=1 SV=3	0.750694	0.00773381	0.0377933	1.21321	1.10703	0.495322	0.546851	0.499296	0.466012	0.497597	0.545704	0.941218	0.984482	0.949282	0.712746	0.790061	0.744166	1.11497	0.94873	1.11675	0.985439	0.993355	0.662869	0.649917	0.760749	0.767925	1.3523	1.23456	1.25582	1.04654	1.08618	1
P05023	AT1A1_HUMAN Sodium/potassium-transporting ATPase subunit alpha-1 OS=Homo sapiens OX=9606 GN=ATP1A1 PE=1 SV=1	1.07604	0.742823	0.850088	1.33308	1.34689	2.02913	1.96028	2.22764	2.35058	2.48275	2.56755	1.01482	1.11224	1.04304	1.36588	1.5086	1.50857	0.885972	0.982907	1	0.929307	0.874012	4.40318	4.48948	2.3564	2.45512	0.694385	0.698331	0.724461	1.0787	1.12349	1.05307
P05026	AT1B1_HUMAN Sodium/potassium-transporting ATPase subunit beta-1 OS=Homo sapiens OX=9606 GN=ATP1B1 PE=1 SV=1	1.2702	0.429477	0.597077	1.49687	1.53753	5.73737	6.01427	3.27811	3.34353	4.54241	4.40011	1.19659	0.92912	1.40058	3.22723	2.94887	3.42103	0.808307	0.909593	0.770116	0.806735	1	7.54998	7.47523	5.76423	5.45688	0.730776	0.608794	0.730483	1.28654	1.38026	1.39268
P05090	APOD_HUMAN Apolipoprotein D OS=Homo sapiens OX=9606 GN=APOD PE=1 SV=1	0.457139	3.1274e-07	2.43937e-05									0.49223	0.581987	0.60803	0.314642	0.334275	0.407548			1.11214	1	0.93524					0.961136	1.10368	1.05457	0.844435	1.0809	0.894387
P05091	ALDH2_HUMAN Aldehyde dehydrogenase, mitochondrial OS=Homo sapiens OX=9606 GN=ALDH2 PE=1 SV=2	1.2836	0.0529279	0.144974	1.9352	1.92671	1.41755	1.42631	1.26044	1.25918	1.41243	1.44843							1.61606	1.53617				0.962317	1.03768	0.95192	0.957765
P05109	S10A8_HUMAN Protein S100-A8 OS=Homo sapiens OX=9606 GN=S100A8 PE=1 SV=1	1.86247	0.41308	0.582201	1.46495	1.63839	1.56782	1.63633	15.3532	15.3709	2.07356	2.05515							0.63958	0.58556				6.85431	6.49545	0.944586	1.05541
P05161	ISG15_HUMAN Ubiquitin-like protein ISG15 OS=Homo sapiens OX=9606 GN=ISG15 PE=1 SV=5	0.224781	0.000166866	0.00242446									0.240742	0.222681	0.248477	0.147563	0.189621	0.365234			0.572777	0.679884	0.650953					1.33032	1.57275	1.58599	0.993574	1	1.05176
P05186	PPBT_HUMAN Alkaline phosphatase, tissue-nonspecific isozyme OS=Homo sapiens OX=9606 GN=ALPL PE=1 SV=4	0.492123	0.00641687	0.0334264	1.4652	1.54074	0.490952	0.48967	0.26858	0.295742	0.420679	0.467788	0.373757	0.329716	0.369831	0.409758	0.367621	0.416097	1.95942	1.77404	1.59652	1.98586	2.01781	0.64306	0.63256	0.367257	0.38463	1.02243	1	1.26488	0.620756	0.763042	0.745194
P05198	IF2A_HUMAN Eukaryotic translation initiation factor 2 subunit 1 OS=Homo sapiens OX=9606 GN=EIF2S1 PE=1 SV=3	0.960428	0.727073	0.838865	0.924725	0.952258	1.14176	1.17757	1.61473	1.73433	0.811689	0.851648	0.616169	0.847486	0.914384	0.65945	0.866628	1.02719	1.15337	0.946079	1.02423	1.12494	1	0.798867	0.911304	1.72849	1.77263	0.715028	0.767482	0.78869	0.905176	1.07161	1.06633
P05362	ICAM1_HUMAN Intercellular adhesion molecule 1 OS=Homo sapiens OX=9606 GN=ICAM1 PE=1 SV=2	0.644401	0.120742	0.257137	1.26649	1.27516	0.529016	0.352601	0.816956	0.937545	0.471539	0.572512							1.72335	2.15715				0.701843	0.659058	0.915464	1.08454
P05386	RLA1_HUMAN 60S acidic ribosomal protein P1 OS=Homo sapiens OX=9606 GN=RPLP1 PE=1 SV=1	0.681014	0.00609597	0.0323228	0.930184	0.956507	0.426213	0.459524	0.738868	0.690109	0.625497	0.497219							1.0488	1.13071				0.9512	1.04904	0.820212	0.863487
P05387	RLA2_HUMAN 60S acidic ribosomal protein P2 OS=Homo sapiens OX=9606 GN=RPLP2 PE=1 SV=1	0.569491	0.0387546	0.117837	0.846823	0.861451	0.251136	0.241919	0.460274	0.464546	0.280138	0.264613	1.27101	1.08829	1.74887	0.883435	0.944743	1.17935	0.843457	0.947922	0.664765	1.0223	1	0.685854	0.648557	0.681924	0.688053	3.21745	2.54665	3.21833	1.08965	1.54341	1.49536
P05388	RLA0_HUMAN 60S acidic ribosomal protein P0 OS=Homo sapiens OX=9606 GN=RPLP0 PE=1 SV=1	0.778353	0.00256169	0.0173749	1.03004	0.992969	0.751377	0.720022	1.20914	1.22571	0.675544	0.705465	0.826272	0.785302	0.81305	0.852688	0.824443	0.775449	1.38979	1.42004	1.48959	1.34702	1.37813	1.08105	0.97719	0.979212	1.06534	0.846889	0.848272	0.975297	1	0.984945	0.993698
P05455	LA_HUMAN Lupus La protein OS=Homo sapiens OX=9606 GN=SSB PE=1 SV=2	0.754052	0.146177	0.292117	0.389145	0.327841	0.878945	0.787264	1.02836	0.974224	0.567857	0.605023							0.908103	1.0919				0.652754	0.528736	1.23795	1.10935
P05556	ITB1_HUMAN Integrin beta-1 OS=Homo sapiens OX=9606 GN=ITGB1 PE=1 SV=2	0.918196	0.589495	0.735151	1.40246	1.39106	0.375663	0.341182	0.446908	0.449343	0.483507	0.478666	1.15645	1.27807	1.22331	0.599411	0.684291	0.668374	1.14024	1	1.1464	1.05749	1.00646	0.54135	0.571457	0.373668	0.361748	1.08652	1.05769	1.0381	0.796836	0.86428	0.768616
P05771	KPCB_HUMAN Protein kinase C beta type OS=Homo sapiens OX=9606 GN=PRKCB PE=1 SV=4	0.903388	0.637137	0.773965	0.671038	0.614912	0.650287	0.725841	0.543224	0.672183	0.882323	0.889214							0.273056	0.373387				0.994929	1.00507	1.02203	1.02139
P05997	CO5A2_HUMAN Collagen alpha-2(V) chain OS=Homo sapiens OX=9606 GN=COL5A2 PE=1 SV=3	1.63964	0.00298514	0.0195751									1.13712	1.83595	1.17121	1.39962	1.69658	1.43961			1.16231	1.06918	0.99129					0.377305	0.636592	0.470775	1.08194	1.15146	1
P06396	GELS_HUMAN Gelsolin OS=Homo sapiens OX=9606 GN=GSN PE=1 SV=1	0.941917	0.503277	0.668331	1.21625	1.21992	0.600172	0.614195	0.77506	0.812025	0.830637	0.846435	1.22418	1.2344	1.11251	0.968913	1.03666	0.884282	1.26301	1.31179	1.43096	1.21732	1.21392	0.670823	0.650927	0.74866	0.793994	1	0.917619	0.847004	1.1112	1.07172	0.965822
P06576	ATPB_HUMAN ATP synthase subunit beta, mitochondrial OS=Homo sapiens OX=9606 GN=ATP5F1B PE=1 SV=3	1.15093	0.192861	0.352211	1.77161	1.69146	1.88565	1.87935	1.40497	1.39008	1.81597	1.80748	1.19712	0.968044	1.1808	1.21195	1.11559	1.15512	1.44612	1.48617	1.36888	1.51504	1.51452	2.1318	2.12672	0.991565	0.981632	0.884495	0.91699	1	0.876455	0.875946	0.944568
P06703	S10A6_HUMAN Protein S100-A6 OS=Homo sapiens OX=9606 GN=S100A6 PE=1 SV=1	1.69112	0.0279232	0.0933081	0.881544	0.835538	1.00164	1.11708	3.7121	3.59844	0.974256	1.09141	1.53756	1.85646	1.79382	0.900039	1.32603	1.50127	1.30572	0.920909	1.25686	1.17598	0.907102	0.207108	0.195268	1.21896	1	1.23821	1.21675	1.21565	0.739368	0.776839	0.64423
P06733	ENOA_HUMAN Alpha-enolase OS=Homo sapiens OX=9606 GN=ENO1 PE=1 SV=2	3.21419	0.00073782	0.00724139	0.770372	0.763084	5.53578	5.52559	4.23209	4.21011	3.61252	3.70835	0.958221	0.961749	1.02606	3.39625	3.22039	3.37989	0.642805	0.65473	0.663395	0.629232	0.653676	0.685635	0.668504	1.33458	1.29971	1.1197	1	1.04414	1.08584	1.13779	1.1475
P06744	G6PI_HUMAN Glucose-6-phosphate isomerase OS=Homo sapiens OX=9606 GN=GPI PE=1 SV=4	1.11613	0.666988	0.791831	0.313879	0.297788	1.84771	1.96731	1.28143	1.27368	1.38675	1.34198	0.248767	0.189829	0.203545	0.63599	0.650971	0.633811	0.236693	0.276492	0.259392	0.273403	0.236981	0.347653	0.359958	1.40694	1.37337	1.24175	1.26454	1.41846	1	1.086	1.00026
P06748	NPM_HUMAN Nucleophosmin OS=Homo sapiens OX=9606 GN=NPM1 PE=1 SV=2	0.426549	7.83347e-12	7.73947e-09	0.623714	0.435503	0.302872	0.446779	0.417027	0.447503	0.282387	0.326013	0.392701	0.544525	0.485987	0.343732	0.507732	0.604796	0.98041	0.826259	0.95324	0.923362	0.833401	1.25356	1.18376	0.764324	0.886818	1.25467	1.14191	1.14792	1.14414	1.18245	1
P06756	ITAV_HUMAN Integrin alpha-V OS=Homo sapiens OX=9606 GN=ITGAV PE=1 SV=2	0.873655	0.195381	0.355499	1.28997	1.3889	0.653829	0.638426	1.14793	1.30654	0.697389	0.815191	0.747388	0.913909	0.748541	0.937861	0.680328	0.646207	1.24907	1.35604	1.09423	1.47166	1.34177	0.851095	0.838219	0.568299	0.740039	0.773121	1	1.12711	0.904454	0.993046	1.1594
P07099	HYEP_HUMAN Epoxide hydrolase 1 OS=Homo sapiens OX=9606 GN=EPHX1 PE=1 SV=1	0.720334	0.00450527	0.0263906	1.11512	1.13782	0.382979	0.399239	0.350178	0.279427	0.618754	0.635761	0.844491	0.779617	0.877026	0.608167	0.624829	0.637836	1.01857	0.941293	1	0.994007	0.945786	0.608806	0.6625	0.657087	0.676452	1.07707	1.03313	1.12941	1.02556	1.0182	1.03198
P07195	LDHB_HUMAN L-lactate dehydrogenase B chain OS=Homo sapiens OX=9606 GN=LDHB PE=1 SV=2	4.86998	0.00107079	0.00939002	1.71075	1.8565	7.12512	6.74412	5.21759	5.17584	6.87896	6.28211							1.09927	0.900728				1.31672	1.45545	0.728535	0.812098
P07196	NFL_HUMAN Neurofilament light polypeptide OS=Homo sapiens OX=9606 GN=NEFL PE=1 SV=3	0.332234	0.0559837	0.150851	1.1689	1.13599	0.53212	0.551398	0.837171	0.81744	1.20252	1.24973	1.39909	1.6737	1.65682	1.51569	1.66609	1.88546	0.534467	0.468205	0.470588	0.524269	0.509151	4.21965	4.27696	13.4917	14.8229	0.910266	0.936819	1	4.31874	4.81991	4.46217
P07197	NFM_HUMAN Neurofilament medium polypeptide OS=Homo sapiens OX=9606 GN=NEFM PE=1 SV=3	0.358288	0.0511849	0.142605	1.01636	0.994151	0.691533	0.677544	0.806123	0.809157	1.19088	1.18809	1.45629	1.37718	1.44811	1.65655	1.66374	1.67562	0.529831	0.470907	0.478966	0.502018	0.520123	4.26774	4.1814	12.1031	11.7446	0.799031	0.992023	1	3.98874	4.09528	4.12049
P07203	GPX1_HUMAN Glutathione peroxidase 1 OS=Homo sapiens OX=9606 GN=GPX1 PE=1 SV=4	0.614443	0.334038	0.510355	1.83775	2.13781	1.62002	1.65362	2.88902	2.8334	2.24867	2.09017	1.8045	1.95371	1.47133	1.43498	1.57374	1.19613	0.995713	1.18229	1.31738	1	0.949626	1.34113	1.41087	0.639567	0.590001	12.701	11.684	11.5901	0.438957	0.418668	0.376684
P07237	PDIA1_HUMAN Protein disulfide-isomerase OS=Homo sapiens OX=9606 GN=P4HB PE=1 SV=3	0.742308	0.0548049	0.148349	1.17747	1.13011	0.432188	0.42304	1.41718	1.38876	0.584601	0.577499	0.435768	0.465769	0.506835	0.433382	0.403571	0.426309	1.24605	1.06763	1.06107	1.19247	1.21698	0.734284	0.726465	0.469379	0.448856	0.933969	0.949915	1.17594	0.873096	1.05257	1
P07305	H10_HUMAN Histone H1.0 OS=Homo sapiens OX=9606 GN=H1F0 PE=1 SV=3	1.79157	0.0518574	0.143516									2.08859	2.89576	2.44632	0.946911	1.23031	1.29502			1.1848	1	0.998452					1.14354	1.0936	1.19385	0.824168	0.939839	0.75024
P07339	CATD_HUMAN Cathepsin D OS=Homo sapiens OX=9606 GN=CTSD PE=1 SV=1	1.02525	0.90395	0.946083	3.96278	3.80516	1.15139	1.1554	1.40241	1.41834	1.34278	1.36627	0.893821	1.24429	1.0326	0.793691	1.01129	1.19259	2.48206	2.02825	2.46083	2.213	2.09164	2.03463	2.01185	0.897289	0.987457	1	0.972126	0.924873	0.833754	0.959393	0.856417
P07355	ANXA2_HUMAN Annexin A2 OS=Homo sapiens OX=9606 GN=ANXA2 PE=1 SV=2	0.700289	0.0824563	0.198861	1.46908	1.45836	0.392692	0.409729	0.720235	0.750173	0.412638	0.411621	1.12586	0.8295	0.993152	1.01386	0.838643	0.92926	1.84295	2.23554	1.62559	2.20675	2.2854	0.580029	0.659127	0.397373	0.376751	0.926305	0.901889	1.07596	1	0.857191	1.01375
P07384	CAN1_HUMAN Calpain-1 catalytic subunit OS=Homo sapiens OX=9606 GN=CAPN1 PE=1 SV=1	1.3213	0.0994556	0.224685	1.02534	1.12482	2.06126	2.01222	2.09553	2.10364	1.67965	1.58915	0.600658	0.711688	0.84351	0.707082	0.663269	1.12297	1	1.04753	0.685554	1.16249	1.22324	0.844925	1.22927	1.92597	1.61539	0.464424	0.668932	1.06142	0.524076	0.678966	0.740169
P07437	TBB5_HUMAN Tubulin beta chain OS=Homo sapiens OX=9606 GN=TUBB PE=1 SV=2	0.647892	3.83398e-05	0.000817548	0.4359	0.448827	0.912425	0.877756	0.668129	0.739135	0.713951	0.654709	0.480424	0.433969	0.365125	0.969515	0.844082	0.67258	0.906521	0.862723	0.89218	0.871019	0.890667	1.12212	1.14698	1.50377	1.2573	1	1.03415	0.812427	1.14484	0.792109	1.00472
P07585	PGS2_HUMAN Decorin OS=Homo sapiens OX=9606 GN=DCN PE=1 SV=1	2.28658	8.12707e-06	0.00026471	3.46012	3.43168	1.06299	1.08816	1.91578	1.87595	2.12802	2.12746	2.6338	2.52635	2.47188	1.83457	1.89579	1.9539	1.55353	1.44275	1.57793	1.49243	1.42406	0.802453	0.841587	0.311133	0.33364	0.400216	0.420781	0.464102	1	1.08048	1.10256
P07602	SAP_HUMAN Prosaposin OS=Homo sapiens OX=9606 GN=PSAP PE=1 SV=2	0.789524	0.432756	0.599667	1.34035	1.80455	0.466675	0.440157	0.393042	0.324417	0.755587	0.721315							1.21593	1.58504				1.02671	0.973285	0.582163	0.550281
P07737	PROF1_HUMAN Profilin-1 OS=Homo sapiens OX=9606 GN=PFN1 PE=1 SV=2	0.958051	0.886562	0.93916	0.879341	0.924086	2.51271	2.41329	4.34409	4.40567	1.97666	1.83793	1.33801	1.44357	1.35604	2.96977	2.97714	2.87923	0.610077	0.601874	0.658163	0.54653	0.613234	0.359898	0.325406	1	1.05509	6.0068	6.63242	6.79798	3.79514	3.48092	3.59141
P07814	SYEP_HUMAN Bifunctional glutamate/proline--tRNA ligase OS=Homo sapiens OX=9606 GN=EPRS PE=1 SV=5	0.659514	0.00194806	0.0143633	0.441765	0.596099	0.581204	0.670589	0.88871	0.814061	0.505871	0.613685							0.926678	0.672018				1.10849	1.10617	1.02443	0.975572
P07858	CATB_HUMAN Cathepsin B OS=Homo sapiens OX=9606 GN=CTSB PE=1 SV=3	1.48466	0.170213	0.32382	1.80417	1.79381	0.674008	0.712712	4.22383	4.11922	0.774971	0.90692	0.81121	0.998649	0.830802	0.880388	1.04312	0.914498	1.32871	1.28409	1.41265	1.16962	1.33693	0.814394	0.758642	0.416253	0.381127	1.04826	0.884198	0.761842	1.22363	1	0.965355
P07900	HS90A_HUMAN Heat shock protein HSP 90-alpha OS=Homo sapiens OX=9606 GN=HSP90AA1 PE=1 SV=5	0.746783	0.125221	0.263416	0.296474	0.327296	0.883128	0.937382	0.798272	0.844222	0.626275	0.672239	0.469613	0.494255	0.654078	0.696563	0.812502	0.849421	0.390359	0.341421	0.494888	0.315303	0.287478	0.500975	0.484787	1.47241	1.36536	1.54196	1.46637	1.11452	1.5242	1.13147	1
P07910	HNRPC_HUMAN Heterogeneous nuclear ribonucleoproteins C1/C2 OS=Homo sapiens OX=9606 GN=HNRNPC PE=1 SV=4	0.520186	0.000256949	0.00329696	0.676335	0.688881	0.599728	0.566821	0.602041	0.646036	0.443397	0.422286	0.667589	0.585284	0.481325	0.762423	0.809569	0.583014	0.951385	1.09889	1.11602	1	0.959394	1.93412	2.03974	0.862362	0.846333	1.78392	1.48926	1.3821	0.736463	0.683647	0.695369
P07942	LAMB1_HUMAN Laminin subunit beta-1 OS=Homo sapiens OX=9606 GN=LAMB1 PE=1 SV=2	0.910381	0.561653	0.712341	1.03634	1.00199	0.3264	0.328933	0.871568	0.917696	0.47785	0.441514	1.41464	1.3752	1.39203	0.789039	0.781654	0.762656	1.02978	1.02483	1.0302	1	1.05172	0.447992	0.437225	0.34245	0.37391	0.943387	0.876892	0.967777	1.48172	1.49528	1.52259
P07954	FUMH_HUMAN Fumarate hydratase, mitochondrial OS=Homo sapiens OX=9606 GN=FH PE=1 SV=3	1.45216	0.0527017	0.144771	1.01543	1.01951	1.66787	1.69544	0.955681	0.918222	1.1687	1.28981							1.13159	1.10223				1.00026	0.999741	0.417965	0.373832
P08123	CO1A2_HUMAN Collagen alpha-2(I) chain OS=Homo sapiens OX=9606 GN=COL1A2 PE=1 SV=7	1.79782	1.1962e-05	0.000351043	2.18193	2.16096	1.43177	1.45421	1.79066	1.7753	1.92402	2.07828	2.095	2.62074	2.19496	2.03653	2.41602	2.47665	1.25557	1	1.29627	1.06253	1.02456	0.803816	0.848821	0.453676	0.495609	0.864678	0.870771	0.86947	2.02543	2.24045	1.95484
P08133	ANXA6_HUMAN Annexin A6 OS=Homo sapiens OX=9606 GN=ANXA6 PE=1 SV=3	1.04596	0.578157	0.726434	1.35398	1.30664	0.779525	0.785713	0.937229	0.957813	0.89399	0.882844	1.50054	1.27039	1.41246	1.02366	0.886942	0.885172	1.18496	1.24212	1.16302	1.22574	1.25186	0.983965	0.985489	0.604567	0.632084	1.00093	0.907881	0.997233	1	0.991823	1.06751
P08183	MDR1_HUMAN Multidrug resistance protein 1 OS=Homo sapiens OX=9606 GN=ABCB1 PE=1 SV=3	0.462005	0.00029771	0.00366146	0.769099	0.789205	0.239361	0.235654	0.227598	0.215717	0.288122	0.277796	0.521846	0.534009	0.584873	0.411022	0.400093	0.433424	1.29963	1.26289	1.20813	1.31127	1.32438	0.408726	0.395378	0.244456	0.256588	0.941631	1	1.07083	0.97318	1.0508	0.999226
P08195	4F2_HUMAN 4F2 cell-surface antigen heavy chain OS=Homo sapiens OX=9606 GN=SLC3A2 PE=1 SV=3	0.715803	0.00201618	0.0147068	1.07507	1.06759	0.571786	0.568355	0.388522	0.384253	0.497196	0.484014	0.797817	0.741482	0.870559	0.658175	0.657325	0.707031	1.08574	1.11915	0.970995	1.14381	1.19254	0.703143	0.682599	0.643985	0.630822	0.826548	0.853109	1	1.05467	1.13509	1.13148
P08238	HS90B_HUMAN Heat shock protein HSP 90-beta OS=Homo sapiens OX=9606 GN=HSP90AB1 PE=1 SV=4	0.776765	0.301246	0.477586	0.453592	0.463337	0.922303	1.14823	1.27914	1.27021	0.673968	0.800065							0.810066	0.432149				1.09387	0.906127	1.72304	1.80401
P08247	SYPH_HUMAN Synaptophysin OS=Homo sapiens OX=9606 GN=SYP PE=1 SV=3	1.91939	0.0814078	0.197135	1.94475	1.50353	7.87605	9.93764	5.39348	5.3829	6.35536	6.21862	0.568505	0.61232	0.772312	2.57527	2.73416	3.22206	1.09216	1	0.984859	1.01766	1.13572	8.13749	7.94333	3.42076	3.85829	0.301009	0.319383	0.369129	0.347279	0.427455	0.401285
P08294	SODE_HUMAN Extracellular superoxide dismutase [Cu-Zn] OS=Homo sapiens OX=9606 GN=SOD3 PE=1 SV=2	0.935717	0.697417	0.814477	1.20605	1.08374	0.423671	0.321854	0.635235	0.569302	0.632256	0.564312	1.38228	1.5478	1.91144	0.885587	0.860612	0.799539	1.16406	1.27387	1	1.4039	1.25299	0.539673	0.543958	0.300336	0.348431	1.18961	1.44996	1.56643	0.785858	0.875334	0.989153
P08311	CATG_HUMAN Cathepsin G OS=Homo sapiens OX=9606 GN=CTSG PE=1 SV=2	0.781718	0.415783	0.585454	0.776574	0.745523	0.218432	0.224754	1.57468	1.66097	0.266278	0.272559	0.370431	0.39472	0.3833	0.288592	0.248795	0.25906	0.166116	0.16997	0.140965	0.18898	0.174183	1.01311	1.11679	0.231334	0.24393	1.21213	1.26385	1.46431	1	1.05182	1.09519
P08559	ODPA_HUMAN Pyruvate dehydrogenase E1 component subunit alpha, somatic form, mitochondrial OS=Homo sapiens OX=9606 GN=PDHA1 PE=1 SV=3	1.30185	0.0525296	0.144434	1.32387	1.61844	2.08245	2.11878	1.37559	1.3189	1.94079	1.82889	0.853347	0.88754	0.813327	1.2327	1.32739	1.17589	1.34741	1.19745	1.28367	1.2741	1.25953	1.81422	2.09568	1	0.787734	0.601671	0.712526	0.697265	0.752555	0.796073	0.756229
P08572	CO4A2_HUMAN Collagen alpha-2(IV) chain OS=Homo sapiens OX=9606 GN=COL4A2 PE=1 SV=4	0.665228	0.031303	0.10129	0.796774	0.735102	0.19725	0.20619	0.223362	0.224867	0.365361	0.37643	0.93244	0.847669	0.793371	0.55442	0.535432	0.517425	1.01967	1.06338	1.11372	1.01086	1	0.412039	0.420638	0.234499	0.239695	1.20966	1.14212	1.09444	0.626295	0.591754	0.588551
P08574	CY1_HUMAN Cytochrome c1, heme protein, mitochondrial OS=Homo sapiens OX=9606 GN=CYC1 PE=1 SV=3	0.986735	0.926678	0.961147	1.41021	1.43888	1.65302	1.67722	0.983098	1.25474	1.56856	1.50348	0.518916	0.485044	0.700313	0.562799	0.695967	0.881576	0.881526	1.05899	0.844243	1	1.06653	1.99162	2.14388	1.19257	0.859761	0.846283	0.947145	0.846698	0.938245	1.00886	1.02362
P08621	RU17_HUMAN U1 small nuclear ribonucleoprotein 70 kDa OS=Homo sapiens OX=9606 GN=SNRNP70 PE=1 SV=2	0.62561	0.024179	0.0845784	0.922524	0.923821	0.597737	0.609609	0.592201	0.754966	0.436712	0.540222							1.42289	1.65477				1.02692	0.973082	0.6317	0.7377
P08670	VIME_HUMAN Vimentin OS=Homo sapiens OX=9606 GN=VIM PE=1 SV=4	0.794905	0.0958939	0.219652	0.375595	0.40343	0.698674	0.727161	1.24412	1.24634	0.612861	0.610032	0.630822	0.706538	0.609255	0.744972	0.811861	0.796261	0.670044	0.633833	0.707463	0.616614	0.63174	0.484254	0.519371	1	1.01582	1.42733	1.39936	1.33373	1.12216	1.13677	1.07393
P08754	GNAI3_HUMAN Guanine nucleotide-binding protein G(k) subunit alpha OS=Homo sapiens OX=9606 GN=GNAI3 PE=1 SV=3	0.858003	0.0960576	0.219857	1.13567	1.0829	0.621938	0.611381	0.640948	0.6305	0.587917	0.645403	0.841569	1.0102	0.815375	0.671047	0.773247	0.784934	1.21572	1	1.21418	1.05392	1.05547	0.588516	0.613183	0.708815	0.674104	1.04335	1.01281	1.00457	0.854913	0.886672	0.62646
P08758	ANXA5_HUMAN Annexin A5 OS=Homo sapiens OX=9606 GN=ANXA5 PE=1 SV=2	1.00541	0.979387	0.987047	1.62389	1.67641	0.764786	0.812284	0.977064	1.00442	0.965005	0.959581	2.98551	2.79487	2.86691	0.79962	0.807108	0.831618	2.29179	2.49868	2.43794	2.38685	2.36092	0.873998	0.926474	0.651361	0.649042	1.04219	1.14852	0.952746	1	0.95743	0.995887
P08865	RSSA_HUMAN 40S ribosomal protein SA OS=Homo sapiens OX=9606 GN=RPSA PE=1 SV=4	0.768895	0.0057492	0.0312099	1.13944	1.13754	0.626503	0.612772	1.30338	1.3219	0.58316	0.622676	0.857603	0.741612	0.951591	0.675565	0.645965	0.741891	1.33569	1.38087	1.24509	1.41783	1.41192	0.991663	0.96628	0.963816	0.966532	1.00184	0.951636	1.12357	0.925959	0.985385	1
P09104	ENOG_HUMAN Gamma-enolase OS=Homo sapiens OX=9606 GN=ENO2 PE=1 SV=3	3.2172	0.00775507	0.037806	1.15983	1.16875	7.47961	7.89136	4.17434	4.19115	7.00005	7.09433	0.579761	0.685775	0.587469	1.8329	2.24302	2.17046	0.644581	0.644896	0.803892	0.563984	0.56634	1.86988	2.00868	1.3393	1.41144	1.15678	1.01855	0.956441	1	1.12952	0.9574
P09110	THIK_HUMAN 3-ketoacyl-CoA thiolase, peroxisomal OS=Homo sapiens OX=9606 GN=ACAA1 PE=1 SV=2	0.894173	0.29115	0.465839	0.914511	0.992867	0.625241	0.817248	0.897744	0.941951	0.823357	0.717392							0.918039	1.08196				0.70348	0.670419	1.09002	1.18122
P09211	GSTP1_HUMAN Glutathione S-transferase P OS=Homo sapiens OX=9606 GN=GSTP1 PE=1 SV=2	2.12632	0.000394029	0.00460397	1.3314	1.39741	3.64148	3.1335	2.88185	3.14517	2.77809	2.59667	0.842634	0.933856	1.05448	2.49679	2.72145	3.17092	0.956133	0.895353	0.833264	1	0.943964	0.613774	0.666263	0.909348	1.09579	1.28433	1.30444	1.39974	1.36622	1.48474	1.43444
P09382	LEG1_HUMAN Galectin-1 OS=Homo sapiens OX=9606 GN=LGALS1 PE=1 SV=2	1.24303	0.152	0.299155	0.990817	0.991703	0.457113	0.50941	1.4545	1.36622	0.754338	0.744412	1.63778	1.54675	1.72889	1.37367	1.29275	1.3743	1.08974	1.05566	0.941195	1.15715	1.11976	0.466234	0.455389	0.221423	0.209019	1.31846	1.45069	1.5133	1	0.996071	0.989035
P09417	DHPR_HUMAN Dihydropteridine reductase OS=Homo sapiens OX=9606 GN=QDPR PE=1 SV=2	2.38337	0.000838348	0.00787764	1.85657	1.77684	3.71878	3.54814	2.67503	2.79201	3.85111	3.70012							1.02033	0.979673				1.78309	2.04429	0.810994	0.888331
P09471	GNAO_HUMAN Guanine nucleotide-binding protein G(o) subunit alpha OS=Homo sapiens OX=9606 GN=GNAO1 PE=1 SV=4	1.58468	0.0839114	0.201387	1.43467	1.40626	6.28014	6.49893	3.24249	3.24927	4.16979	4.34555	1.29848	1.40484	1.39963	2.57034	2.77881	2.79565	1	0.976704	1.01883	0.947679	0.998551	5.15338	4.77603	3.9715	4.2687	0.970346	0.93975	0.963799	1.01782	1.02327	0.962022
P09525	ANXA4_HUMAN Annexin A4 OS=Homo sapiens OX=9606 GN=ANXA4 PE=1 SV=4	1.17322	0.21414	0.37758	1.95023	1.8771	0.694876	0.727948	1.00523	1.01913	1.00621	0.984483	1.61439	1.48656	1.82259	0.824774	0.779982	0.900537	1.22735	1.30991	1.11788	1.34766	1.34034	0.92302	0.948308	0.54965	0.54793	0.985905	1.03939	1.05484	0.873408	0.979962	1
P09543	CN37_HUMAN 2',3'-cyclic-nucleotide 3'-phosphodiesterase OS=Homo sapiens OX=9606 GN=CNP PE=1 SV=2	0.937794	0.850332	0.92027	3.22298	3.11778	1.25173	1.28884	1.58394	1.77521	2.62352	2.52225	6.77885	7.54095	6.8364	2.53358	2.73428	2.78898	0.901723	0.997249	0.94223	0.981265	0.924963	8.43548	9.09993	10.8746	10.3543	0.914053	0.950379	1	2.31075	2.3677	2.18509
P09622	DLDH_HUMAN Dihydrolipoyl dehydrogenase, mitochondrial OS=Homo sapiens OX=9606 GN=DLD PE=1 SV=2	1.16888	0.274825	0.448586	1.60915	1.6272	1.7395	1.6899	1.38538	1.24435	2.0418	1.99821	0.610786	0.7486	0.632678	0.760094	0.96013	0.891093	1.33771	1.20175	1.4448	1.21727	1.14712	1.84529	1.78816	0.85373	0.828946	1	0.911543	0.726713	0.707269	0.769634	0.663379
P09874	PARP1_HUMAN Poly [ADP-ribose] polymerase 1 OS=Homo sapiens OX=9606 GN=PARP1 PE=1 SV=4	1.12777	0.379133	0.549512	0.969243	1.0393	0.603057	0.631388	0.522377	0.585026	0.818125	0.836329	1.83026	1.91207	1.8851	1.14703	1.14801	1.13776	1.12333	1.07943	1.04147	1.09355	1.16912	1	1.06266	0.789705	0.848863	0.727097	0.781649	0.765748	0.918727	1.00532	0.905756
P09936	UCHL1_HUMAN Ubiquitin carboxyl-terminal hydrolase isozyme L1 OS=Homo sapiens OX=9606 GN=UCHL1 PE=1 SV=2	1.86669	0.10053	0.226251	1.04699	0.999452	10.799	10.7801	4.44346	4.56011	6.91261	6.88112	0.671043	0.752559	0.646289	2.65133	2.95343	2.73873	0.637357	0.575884	0.599953	0.635809	0.5841	1.8355	1.86196	7.6752	7.45435	0.955452	1	0.930426	2.60091	2.70899	2.5666
P09972	ALDOC_HUMAN Fructose-bisphosphate aldolase C OS=Homo sapiens OX=9606 GN=ALDOC PE=1 SV=2	3.36852	0.0068371	0.0347006	1.17334	1.09967	9.67268	9.21816	3.83905	3.85986	6.20197	6.05073	0.922023	0.858296	0.815864	2.36995	2.64208	2.97589	0.873604	1.21931	1.33222	1	0.807162	1.88309	1.78833	0.945098	1.12923	1.23435	1.26681	0.926195	0.674614	0.699651	0.664481
P10114	RAP2A_HUMAN Ras-related protein Rap-2a OS=Homo sapiens OX=9606 GN=RAP2A PE=1 SV=1	0.776573	0.262979	0.437167	0.838007	0.663171	1.05887	0.911426	0.651205	0.576381	0.762796	0.89666							0.575667	0.563406				1.37236	1.12335	0.876651	1.62951
P10301	RRAS_HUMAN Ras-related protein R-Ras OS=Homo sapiens OX=9606 GN=RRAS PE=1 SV=1	0.750126	0.0707254	0.179632	1.63183	1.70562	0.380711	0.371032	0.400105	0.402693	0.752007	0.743832	0.937921	0.8799	0.822635	0.629196	0.626238	0.662459	1	0.963642	0.868285	0.987337	1.08984	0.650494	0.67709	0.555696	0.600705	1.3	1.51156	1.38248	1.40121	1.33826	1.30817
P10515	ODP2_HUMAN Dihydrolipoyllysine-residue acetyltransferase component of pyruvate dehydrogenase complex, mitochondrial OS=Homo sapiens OX=9606 GN=DLAT PE=1 SV=3	0.983418	0.859489	0.926373	0.97769	0.919228	1.35399	1.45791	0.958269	1.01952	1.29571	1.34223	0.714294	0.709566	0.741295	0.971248	1.06119	0.957056	1	0.960866	0.846159	1.08004	1.0151	1.68932	1.63881	1.07524	1.07983	0.940614	0.950795	1.19049	0.745651	0.777679	0.78442
P10599	THIO_HUMAN Thioredoxin OS=Homo sapiens OX=9606 GN=TXN PE=1 SV=3	1.35665	0.141795	0.286685	1.02064	1.0859	2.62758	2.60871	2.46403	2.48511	1.58095	1.70115	1.73037	1.69086	1.03104	2.11776	2.13406	1.44651	0.63197	0.627585	1.13004	0.439939	0.319353	1.05223	1	1.55448	1.64929	3.46092	3.5418	2.81575	0.888686	0.677235	0.527111
P10809	CH60_HUMAN 60 kDa heat shock protein, mitochondrial OS=Homo sapiens OX=9606 GN=HSPD1 PE=1 SV=2	1.46625	0.00209592	0.0150927	1.34911	1.35305	2.07868	2.12065	1.72061	1.76577	1.76546	1.79629	0.85903	0.860201	0.888476	1.18527	1.17432	1.37544	1.02868	1.07112	1.05271	1.06959	1.02741	1.61365	1.56333	0.983038	1	0.651111	0.651578	0.653264	0.821192	0.832313	0.809159
P10909	CLUS_HUMAN Clusterin OS=Homo sapiens OX=9606 GN=CLU PE=1 SV=1	1.40105	0.0795465	0.193895	1.74414	1.69117	0.775737	0.758096	1.86144	1.85526	1.09109	1.09086	3.84783	4.11663	3.20191	2.0628	2.13828	1.85648	1	0.950024	1.0464	0.951039	0.927594	0.990931	0.997751	0.922638	0.923748	1.97724	2.26443	1.82657	2.51242	2.0563	2.13565
P11021	BIP_HUMAN Endoplasmic reticulum chaperone BiP OS=Homo sapiens OX=9606 GN=HSPA5 PE=1 SV=2	0.918913	0.551006	0.704869	1.15385	1.11723	0.679934	0.689514	1.92366	1.94117	0.623132	0.619255	0.811133	0.927189	0.826609	0.600449	0.70872	0.624543	1.30586	1.35271	1.39463	1.32597	1.26725	1.20428	1.15569	0.603926	0.728754	0.713635	0.728879	0.74446	0.986338	1	0.932556
P11047	LAMC1_HUMAN Laminin subunit gamma-1 OS=Homo sapiens OX=9606 GN=LAMC1 PE=1 SV=3	0.937169	0.756063	0.859268	1.26374	1.24815	0.34355	0.351928	0.307033	0.313886	0.477678	0.491903	2.12174	2.12736	1.85028	0.834736	0.854401	0.752696	0.995832	1	1.08788	0.948838	0.957028	0.657412	0.65122	0.351842	0.352619	1.42938	1.41218	1.30498	1.46666	1.34354	1.29063
P11137	MTAP2_HUMAN Microtubule-associated protein 2 OS=Homo sapiens OX=9606 GN=MAP2 PE=1 SV=4	0.703672	0.211501	0.374486	0.787037	0.747668	0.920819	0.866074	0.488285	0.396977	0.887411	0.845717							0.475895	0.529769				1.67808	1.64732	0.95187	1.04813
P11142	HSP7C_HUMAN Heat shock cognate 71 kDa protein OS=Homo sapiens OX=9606 GN=HSPA8 PE=1 SV=1	1.51976	0.0179319	0.069116	0.848854	0.863883	2.50381	2.55784	2.06966	2.09536	1.86461	1.89268	0.634874	0.609035	0.715031	1.34307	1.29215	1.41988	1.01896	1	1.00789	1.02647	0.994078	1.351	1.3459	1.01572	1.06699	0.857419	0.765732	0.772189	0.75392	0.815651	0.809097
P11166	GTR1_HUMAN Solute carrier family 2, facilitated glucose transporter member 1 OS=Homo sapiens OX=9606 GN=SLC2A1 PE=1 SV=2	0.652745	0.0235103	0.083185	1.45582	1.49332	0.348466	0.333174	0.395269	0.420829	0.524825	0.543688	0.643006	0.634067	0.661746	0.56043	0.592642	0.602488	1.42263	1.5643	1.5434	1.45532	1.48168	0.502337	0.54496	0.377217	0.402249	1.0141	0.924601	1.01154	0.935983	1	0.936785
P11177	ODPB_HUMAN Pyruvate dehydrogenase E1 component subunit beta, mitochondrial OS=Homo sapiens OX=9606 GN=PDHB PE=1 SV=3	1.12302	0.331726	0.507869	1.14456	1.14983	1.65245	1.73988	1.08702	1.06872	1.74562	1.74911	0.664691	0.855689	0.733787	1.15902	1.35796	1.10847	1	1.08837	1.10689	1.03097	0.994693	1.93334	1.96527	0.968064	0.877718	1.09431	1.02827	0.968907	0.859425	0.724953	0.784652
P11182	ODB2_HUMAN Lipoamide acyltransferase component of branched-chain alpha-keto acid dehydrogenase complex, mitochondrial OS=Homo sapiens OX=9606 GN=DBT PE=1 SV=3	0.666168	0.182083	0.339217	0.804265	0.90787	1.09283	0.998554	0.628694	0.732164	0.998242	1.21202							2.44095	2.16846				0.963908	1.03609	0.800249	0.893022
P11216	PYGB_HUMAN Glycogen phosphorylase, brain form OS=Homo sapiens OX=9606 GN=PYGB PE=1 SV=5	0.788342	0.284996	0.460342	0.787657	0.771946	1.12934	1.15037	0.939418	0.949154	1.31994	1.25074	0.335113	0.421694	0.393696	1.02565	1.15793	1.20083	0.464443	0.452479	0.450164	0.474505	0.450716	0.541569	0.587329	1.77288	1.7454	1	1.04966	1.12962	2.358	2.53822	2.42685
P11217	PYGM_HUMAN Glycogen phosphorylase, muscle form OS=Homo sapiens OX=9606 GN=PYGM PE=1 SV=6	1.43942	0.13006	0.26878	2.64056	2.52189	2.52126	2.31818	1.56091	1.08206	2.89859	2.93435							0.955166	0.994126				1.00587	0.95211	2.79838	2.92207
P11233	RALA_HUMAN Ras-related protein Ral-A OS=Homo sapiens OX=9606 GN=RALA PE=1 SV=1	1.13409	0.399633	0.569719	1.36913	1.4952	2.23053	2.06864	1.51628	1.42717	1.8494	1.78553	0.899466	0.94465	1.05939	1.85364	1.92332	1.72714	0.916586	1	0.890554	0.987032	0.997293	2.50773	2.21794	2.88206	2.51053	1.0912	1.26928	1.09623	0.83553	0.916447	0.807181
P11277	SPTB1_HUMAN Spectrin beta chain, erythrocytic OS=Homo sapiens OX=9606 GN=SPTB PE=1 SV=5	2.03059	0.000109317	0.00174202									1.87607	2.42262	1.69808	2.21925	2.27234	2.29131			1.0722	0.993931	1.02803					1	0.950874	1.28024	0.99486	1.13819	0.982045
P11279	LAMP1_HUMAN Lysosome-associated membrane glycoprotein 1 OS=Homo sapiens OX=9606 GN=LAMP1 PE=1 SV=3	0.740595	0.0534205	0.145398	1.58392	1.62581	0.403821	0.380435	0.8245	0.699989	0.570245	0.64282	0.613456	0.843268	0.586433	0.593339	0.690689	0.679444	1.5323	1.28308	1.64108	1.31348	1.26852	0.753306	0.758993	0.473583	0.516114	1.16908	0.989249	1	0.918782	1.03067	0.886806
P11310	ACADM_HUMAN Medium-chain specific acyl-CoA dehydrogenase, mitochondrial OS=Homo sapiens OX=9606 GN=ACADM PE=1 SV=1	1.57443	0.166312	0.318443	3.14334	2.63067	0.951396	0.97704	1.09996	0.973647	1.55782	1.47439							1.77458	1.49464				0.896725	1.10327	0.364683	0.467469
P11413	G6PD_HUMAN Glucose-6-phosphate 1-dehydrogenase OS=Homo sapiens OX=9606 GN=G6PD PE=1 SV=4	2.82742	0.00701271	0.03523	1.48932	1.36095	2.34555	2.84826	4.49948	4.99364	1.77984	2.78035							1.02831	0.971689				0.725811	0.777638	1.11931	1.23879
P11498	PYC_HUMAN Pyruvate carboxylase, mitochondrial OS=Homo sapiens OX=9606 GN=PC PE=1 SV=2	1.05214	0.814469	0.898097	0.496475	0.460411	0.90823	0.892474	0.773617	0.767383	1.13955	1.20782							0.319153	0.291391				0.988043	1.06677	1.01196	1.06013
P11532	DMD_HUMAN Dystrophin OS=Homo sapiens OX=9606 GN=DMD PE=1 SV=3	0.523406	0.0175613	0.0679525	0.735943	0.799212	0.386266	0.42662	0.269797	0.169853	0.388702	0.390588							0.979388	1.19666				1.02061	1.06055	0.452473	0.401518
P11586	C1TC_HUMAN C-1-tetrahydrofolate synthase, cytoplasmic OS=Homo sapiens OX=9606 GN=MTHFD1 PE=1 SV=3	0.611383	0.0138775	0.0579337	0.280774	0.64205	0.767264	0.921496	1.16507	1.26639	0.809421	0.823625	0.272869	0.565973	0.264147	0.549248	0.535574	0.703808	0.636734	0.621357	0.664235	0.593944	0.628956	0.948626	1.06248	2.23414	2.25333	1	1.14074	0.939156	1.68173	1.14547	1.21619
P11766	ADHX_HUMAN Alcohol dehydrogenase class-3 OS=Homo sapiens OX=9606 GN=ADH5 PE=1 SV=4	2.23366	0.00459846	0.0268304	1.33319	1.37616	3.47563	3.55514	2.47518	2.13167	2.83444	2.85046							0.940365	1.05964				0.596896	0.579208	1.78477	1.76528
P12036	NFH_HUMAN Neurofilament heavy polypeptide OS=Homo sapiens OX=9606 GN=NEFH PE=1 SV=4	0.380953	0.123265	0.259855									0.808468	1.07795	1.16432	0.674469	0.842308	1.02371			0.439238	0.360078	0.437612					1	0.918135	1.08201	5.78835	6.41806	5.57191
P12109	CO6A1_HUMAN Collagen alpha-1(VI) chain OS=Homo sapiens OX=9606 GN=COL6A1 PE=1 SV=3	0.866054	0.50949	0.673263	1.30313	1.28744	0.385944	0.387746	1.09259	1.08529	0.778132	0.78128	2.25955	2.07056	2.06331	0.855961	0.841764	0.803453	0.95476	1.01574	0.968975	0.986772	1	0.837265	0.842324	0.3464	0.356313	1.37836	1.46641	1.4418	2.87908	2.58402	2.73123
P12110	CO6A2_HUMAN Collagen alpha-2(VI) chain OS=Homo sapiens OX=9606 GN=COL6A2 PE=1 SV=4	0.894693	0.589051	0.735136	1.26472	1.25135	0.354144	0.34695	0.992038	1.01066	0.772214	0.788372	2.18519	2.20805	1.92314	0.883523	0.855467	0.831249	0.995913	1	1.04721	0.981133	0.965526	0.802107	0.817924	0.327036	0.318784	1.37682	1.46735	1.38479	2.57588	2.39132	2.31011
P12111	CO6A3_HUMAN Collagen alpha-3(VI) chain OS=Homo sapiens OX=9606 GN=COL6A3 PE=1 SV=5	1.01122	0.958917	0.976711	1.33507	1.34351	0.372337	0.380867	1.11148	1.13478	0.806591	0.810535	2.41348	2.27111	2.37118	0.806534	0.766638	0.840659	0.95546	0.986719	0.910459	1	1.00281	0.768903	0.773497	0.340785	0.333226	1.13844	1.11457	1.18555	2.36294	2.37897	2.51062
P12235	ADT1_HUMAN ADP/ATP translocase 1 OS=Homo sapiens OX=9606 GN=SLC25A4 PE=1 SV=4	0.981411	0.913545	0.952559	0.889741	0.904795	2.19873	2.11299	1.24952	1.19514	1.79782	1.82361	0.852677	0.660448	0.839995	1.05811	0.875287	0.910693	0.797813	0.901027	0.756502	0.888957	0.902802	2.66944	2.73414	1.53973	1.53811	0.929906	0.998324	1.07633	1.1463	1	1.08333
P12236	ADT3_HUMAN ADP/ATP translocase 3 OS=Homo sapiens OX=9606 GN=SLC25A6 PE=1 SV=4	1.18971	0.569617	0.719363	1.37165	1.44613	2.40308	2.31945	1.71388	1.66876	1.38377	1.3627							0.208267	0.997704				2.84707	2.61508	0.946825	1.0023
P12277	KCRB_HUMAN Creatine kinase B-type OS=Homo sapiens OX=9606 GN=CKB PE=1 SV=1	0.631221	0.164393	0.315937	0.329006	0.312592	2.3328	2.32373	1.20755	1.19436	1.77022	1.80905	0.414528	0.306711	0.341051	1.40095	1.10149	1.11132	0.737993	0.805596	0.651821	0.826896	0.836667	3.4104	3.43972	5.04293	5.23334	1.03165	0.880419	0.974295	1.02529	1	1.18544
P12429	ANXA3_HUMAN Annexin A3 OS=Homo sapiens OX=9606 GN=ANXA3 PE=1 SV=3	0.87641	0.512541	0.676061	1.875	1.89066	1.02276	1.02241	1.71746	1.7322	1.02	0.955172	0.723313	0.502822	1.10993	1.21306	0.794378	1.45171	2.59527	2.42337	1.68345	2.92241	2.9221	1.05749	0.999017	0.922987	1.0662	0.585764	0.462828	1	0.526894	0.739298	0.913529
P12532	KCRU_HUMAN Creatine kinase U-type, mitochondrial OS=Homo sapiens OX=9606 GN=CKMT1A PE=1 SV=1	2.34138	0.01534	0.0621995	2.35728	2.53944	8.37929	7.98092	6.97962	6.61958	5.8329	5.73073	0.904683	0.970724	0.481261	2.72839	1.92758	1.71319	1.01439	0.932527	0.891476	1.08566	0.943245	4.96476	4.94455	2.50713	3.01289	0.827528	1	1.18679	0.619524	0.615742	0.688702
P12814	ACTN1_HUMAN Alpha-actinin-1 OS=Homo sapiens OX=9606 GN=ACTN1 PE=1 SV=2	1.16947	0.309202	0.486451	2.08816	2.04934	1.23161	1.25452	1.63798	1.62051	1.9056	1.81795	0.875768	0.796448	0.972098	1.51573	1.3646	1.36625	2.06731	2.09962	1.51932	2.34263	2.38845	1.03674	1.072	0.907406	0.916808	0.662695	0.684614	1	0.597759	0.693733	0.789118
P12956	XRCC6_HUMAN X-ray repair cross-complementing protein 6 OS=Homo sapiens OX=9606 GN=XRCC6 PE=1 SV=2	0.608988	0.000570029	0.00590757	0.454623	0.417714	0.624185	0.597891	0.692805	0.747406	0.41687	0.421679	1.28402	1.0604	1.24104	0.719724	0.623953	0.687574	0.942649	1	0.909916	1.04088	0.963178	0.819496	0.809924	0.899519	0.879387	1.63393	1.71342	1.67028	1.39017	1.34303	1.56004
P13010	XRCC5_HUMAN X-ray repair cross-complementing protein 5 OS=Homo sapiens OX=9606 GN=XRCC5 PE=1 SV=3	0.715679	0.0237244	0.0835143	0.381095	0.38476	0.645472	0.555918	0.871559	0.831462	0.393729	0.380506	1.46322	1.34258	1.26089	0.848956	0.900611	0.666919	0.844835	1	0.802492	0.958065	1.0067	0.779467	0.727564	0.898502	0.649246	1.38694	1.41518	1.75634	1.37779	1.3508	1.40568
P13073	COX41_HUMAN Cytochrome c oxidase subunit 4 isoform 1, mitochondrial OS=Homo sapiens OX=9606 GN=COX4I1 PE=1 SV=1	1.0234	0.866987	0.930395	1.14855	1.14045	1.71746	1.56409	1.22368	1.13283	1.56682	1.50417	0.739215	0.71892	0.652954	0.932333	0.956264	0.905065	1.11608	1.0175	1.15541	0.994079	1.05088	2.25557	2.16648	1	1.08118	0.8363	0.896947	0.884382	0.700495	0.743653	0.750126
P13473	LAMP2_HUMAN Lysosome-associated membrane glycoprotein 2 OS=Homo sapiens OX=9606 GN=LAMP2 PE=1 SV=2	0.800893	0.112781	0.24418	1.18515	1.16812	0.408017	0.387789	0.664317	0.717966	0.521462	0.481431	1.20578	1.02904	1.33491	0.679115	0.538315	0.664241	1.14234	1.1572	0.838934	1.19792	1.41247	0.608037	0.668486	0.465658	0.525658	1	0.893168	1.28076	0.901563	1.18938	1.41496
P13489	RINI_HUMAN Ribonuclease inhibitor OS=Homo sapiens OX=9606 GN=RNH1 PE=1 SV=2	0.566559	0.0115941	0.0501679	0.265751	0.247277	0.60877	0.565222	0.829217	0.821108	0.540741	0.54049	0.286086	0.329579	0.231959	0.496644	0.496512	0.385439	0.434123	0.410279	0.458985	0.417768	0.389849	0.275476	0.244734	1	1.09772	1.22067	1.41746	1.23358	1.37416	1.24987	1.3414
P13591	NCAM1_HUMAN Neural cell adhesion molecule 1 OS=Homo sapiens OX=9606 GN=NCAM1 PE=1 SV=3	1.73027	0.0444884	0.129025	1.33734	1.32294	6.43473	6.6714	3.24344	3.20394	3.99682	4.06395	1.67884	1.55996	1.53358	3.17043	3.26805	2.93888	0.90059	0.916653	0.836506	0.889359	1	4.74591	4.88321	4.3058	4.14138	0.485109	0.500674	0.630182	1.06873	1.09072	1.11392
P13611	CSPG2_HUMAN Versican core protein OS=Homo sapiens OX=9606 GN=VCAN PE=1 SV=3	0.573465	0.128339	0.267362	1.19282	1.16896	1.18707	1.1556	0.995018	0.99077	0.91391	0.862039	2.39707	2.32779	2.42298	1.55419	1.57759	1.60663	0.906767	0.8783	0.840391	0.903718	0.933492	1.87968	1.93571	8.06268	8.48254	0.913203	0.903078	1	3.53611	3.40774	3.44193
P13639	EF2_HUMAN Elongation factor 2 OS=Homo sapiens OX=9606 GN=EEF2 PE=1 SV=4	0.576619	0.00185334	0.0139424	0.29724	0.27492	0.606444	0.591631	1.03797	1.0811	0.47047	0.495594	0.249847	0.254007	0.254275	0.390657	0.371178	0.49073	0.586845	0.568268	0.544825	0.58978	0.598064	0.488522	0.51363	1.10754	1.07396	1	1.08163	1.08673	1.17521	1.15059	1.19237
P13645	K1C10_HUMAN Keratin, type I cytoskeletal 10 OS=Homo sapiens OX=9606 GN=KRT10 PE=1 SV=6	0.3433	0.0818829	0.1978	0.703007	0.553093	0.797276	0.808404	0.140574	0.104123	0.304333	0.295199	1.7258	1.68908	1.5724	0.887087	0.924475	0.878408	0.944109	1.12624	1.16194	1	0.943582	1.50383	1.56383	0.4957	0.47827	9.1687	8.52044	7.62242	0.333556	0.332391	0.331768
P13647	K2C5_HUMAN Keratin, type II cytoskeletal 5 OS=Homo sapiens OX=9606 GN=KRT5 PE=1 SV=3	0.387984	0.0809099	0.196428	0.767067	0.792009	0.816398	0.725432	0.161212	0.161813	0.413566	0.379713	1.52034	1.66146	1.53241	0.961817	1.09685	0.977023	1.14822	0.911743	1.14075	1	0.949198	1.63089	1.62753	0.554091	0.658575	7.50803	7.63076	7.19953	0.374166	0.366723	0.3473
P13667	PDIA4_HUMAN Protein disulfide-isomerase A4 OS=Homo sapiens OX=9606 GN=PDIA4 PE=1 SV=2	0.757432	0.0914271	0.211907	1.09887	1.05969	0.397249	0.375492	1.37695	1.35586	0.423143	0.394286	0.519288	0.536236	0.451396	0.470066	0.496478	0.378665	1.15805	1.09246	1.17883	1.10717	1.08977	0.644122	0.597879	0.347185	0.382566	0.744342	1	0.829964	1.00268	0.983013	1.04495
P13716	HEM2_HUMAN Delta-aminolevulinic acid dehydratase OS=Homo sapiens OX=9606 GN=ALAD PE=1 SV=1	1.18848	0.316292	0.491952	1.04508	0.811772	0.747342	0.734025	1.62441	1.38984	1.19608	1.21341							1.21518	1.17165				0.597843	0.544627	1.03023	0.969767
P13804	ETFA_HUMAN Electron transfer flavoprotein subunit alpha, mitochondrial OS=Homo sapiens OX=9606 GN=ETFA PE=1 SV=1	1.27968	0.0111823	0.0488133	1.75183	1.74172	1.33519	1.26513	0.968288	1.09806	1.52722	1.55036	1.03244	0.919117	0.834019	1.01419	1.05323	0.985938	1.13671	1.10857	1.13283	1.08722	1.14787	0.92539	0.919991	0.460934	0.586084	0.739895	1.05513	0.91768	1.14509	1	0.934366
P13861	KAP2_HUMAN cAMP-dependent protein kinase type II-alpha regulatory subunit OS=Homo sapiens OX=9606 GN=PRKAR2A PE=1 SV=2	0.802606	0.0382606	0.116912	0.938635	0.992772	1.16067	1.19294	1.02597	1.09421	1.0328	0.994633	0.345618	0.483599	0.384274	0.820642	0.710701	0.699056	1.01941	1.24543	1.32716	1.21216	0.857938	0.877501	1	0.815895	0.771809	1.39354	1.532	0.956389	1.04867	0.830455	0.966048
P13929	ENOB_HUMAN Beta-enolase OS=Homo sapiens OX=9606 GN=ENO3 PE=1 SV=5	3.16012	0.000597082	0.00610259	0.711076	0.657593	4.97204	4.97815	3.50376	3.40506	3.35778	3.29962	1.13196	1.02356	0.756942	4.00522	3.7785	3.44551	0.565488	0.517377	0.670283	0.479122	0.474892	0.592686	0.605583	1.13825	1.21894	1.08949	1.42494	1	1.38872	1.02606	1.04006
P14136	GFAP_HUMAN Glial fibrillary acidic protein OS=Homo sapiens OX=9606 GN=GFAP PE=1 SV=1	2.53419	0.0322399	0.103385	0.558633	0.550861	4.94997	4.78814	1.76919	1.78597	1.46517	1.48601	12.0684	11.9319	11.5221	9.20376	9.00828	9.22107	1.04791	0.996858	1.06964	1	0.997519	0.491674	0.489308	10.9036	11.8189	0.453262	0.460724	0.446935	1.25332	1.3077	1.2166
P14174	MIF_HUMAN Macrophage migration inhibitory factor OS=Homo sapiens OX=9606 GN=MIF PE=1 SV=4	2.39632	0.00875617	0.0411957	1.18694	1.30586	4.58309	4.71077	4.11073	4.01349	3.68886	3.61208							0.735678	0.914983				1.00504	0.994957	2.43357	2.43254
P14207	FOLR2_HUMAN Folate receptor beta OS=Homo sapiens OX=9606 GN=FOLR2 PE=1 SV=4	1.30738	0.139263	0.283306	2.17807	1.98337	0.545411	0.564563	0.402747	0.43548	1.03323	1.01672	1.91885	1.62209	1.61382	1.46962	1.61298	1.75491	1.46758	1.54558	1.45083	1.51765	1.55126	0.590081	0.618678	0.210709	0.233963	0.84372	1	1.02608	0.898472	1.00981	0.911451
P14314	GLU2B_HUMAN Glucosidase 2 subunit beta OS=Homo sapiens OX=9606 GN=PRKCSH PE=1 SV=2	0.821767	0.0784967	0.192443	1.25703	1.18746	0.445947	0.439309	0.802298	0.71647	0.580789	0.609573	0.746819	0.733532	0.797605	0.739992	0.749163	0.731277	1.00828	1.00414	1.15954	0.95957	0.899525	0.582165	0.610968	0.504248	0.486491	1.07135	1	0.953748	1.24096	1.14037	1.11724
P14406	CX7A2_HUMAN Cytochrome c oxidase subunit 7A2, mitochondrial OS=Homo sapiens OX=9606 GN=COX7A2 PE=1 SV=1	1.22688	0.0535472	0.145476	1.13553	1.00496	1.14674	1.14086	0.946162	0.903084	0.946227	0.919752	1.52853	1.20589	1.24368	2.15039	1.92199	1.45418	0.958293	0.819599	1.04076	0.792656	0.83342	1.50551	1.49924	0.827475	0.810234	1.1333	1.11445	1	1.0677	0.921195	1.08807
P14543	NID1_HUMAN Nidogen-1 OS=Homo sapiens OX=9606 GN=NID1 PE=1 SV=3	0.705024	0.0334959	0.106298	0.955347	0.938391	0.338138	0.349014	0.252062	0.265783	0.406404	0.412712	1.08299	1.16299	1.12345	0.532842	0.55831	0.583741	1.2093	1.09299	1.18563	1.13414	1.13366	0.51817	0.536167	0.330141	0.370482	1.1205	0.997486	1.05873	0.976033	1	0.956427
P14550	AK1A1_HUMAN Alcohol dehydrogenase [NADP(+)] OS=Homo sapiens OX=9606 GN=AKR1A1 PE=1 SV=3	0.439363	0.0153149	0.0621995									0.193203	0.356382	0.290011	0.322218	0.516638	0.671762			0.229955	0.361445	0.291015					1.25644	1.37301	1.45462	1	1.07029	0.986919
P14618	KPYM_HUMAN Pyruvate kinase PKM OS=Homo sapiens OX=9606 GN=PKM PE=1 SV=4	3.32942	0.000921194	0.00850598	1.30335	1.3399	7.11716	6.96089	5.62764	5.94211	4.97108	4.98364	1.17157	1.15178	1.31363	3.14063	2.8796	3.23283	0.876811	0.991419	0.836314	0.966032	1	1.29297	1.34315	0.841792	0.965725	1.00426	0.998669	1.28549	1.29819	1.36591	1.3891
P14625	ENPL_HUMAN Endoplasmin OS=Homo sapiens OX=9606 GN=HSP90B1 PE=1 SV=1	0.757072	0.0136441	0.0570397	1.03402	0.975301	0.528691	0.526386	1.32166	1.3383	0.534403	0.549273	0.634139	0.69251	0.651135	0.508134	0.517889	0.537827	1	0.9997	0.999217	1.00922	0.99111	0.826675	0.816031	0.744888	0.794307	1.02226	1.05132	1.1368	1.09404	1.09244	1.06912
P14866	HNRPL_HUMAN Heterogeneous nuclear ribonucleoprotein L OS=Homo sapiens OX=9606 GN=HNRNPL PE=1 SV=2	0.707989	0.017501	0.0679525	0.826169	0.824353	1.08154	1.15965	1.1782	1.09474	0.901568	0.812143	0.345976	0.461924	0.517486	0.871545	0.748578	0.560314	1.23934	1	1.33546	1.08127	0.94228	2.04231	2.01233	0.922802	0.715897	1.37931	1.35029	0.98031	0.794777	0.682928	0.748843
P14868	SYDC_HUMAN Aspartate--tRNA ligase, cytoplasmic OS=Homo sapiens OX=9606 GN=DARS PE=1 SV=2	0.594739	0.000326634	0.00393554	1.16657	1.09036	0.719851	0.634424	0.762877	0.854169	0.776593	0.780454	0.344353	0.350866	0.314153	0.537249	0.446194	0.546295	0.9119	0.940361	1	0.854002	0.92439	1.03807	0.995438	1.92017	1.85083	1.09897	1.23519	1.07935	1.00825	0.963159	0.977937
P15104	GLNA_HUMAN Glutamine synthetase OS=Homo sapiens OX=9606 GN=GLUL PE=1 SV=4	1.36877	0.229907	0.399206	0.47096	0.208466	2.05903	2.18736	1.16324	1.22089	2.05897	2.0488							0.867538	0.715857				0.837398	1.13246	1.26286	1.44007
P15121	ALDR_HUMAN Aldose reductase OS=Homo sapiens OX=9606 GN=AKR1B1 PE=1 SV=3	0.763274	0.295577	0.470005									0.448536	0.58461	0.454367	0.930251	0.930871	0.981114			0.357158	0.389709	0.385476					1.36755	1.4018	1.4304	1	1.18919	0.987614
P15144	AMPN_HUMAN Aminopeptidase N OS=Homo sapiens OX=9606 GN=ANPEP PE=1 SV=4	0.575112	0.00707651	0.035312	1.15993	1.16884	0.213829	0.221129	0.379874	0.376433	0.295113	0.29355	0.742401	0.896991	0.718776	0.309351	0.341516	0.315089	1.30757	1.35597	1.23833	1.3893	1.36767	0.556134	0.5267	0.280594	0.296928	0.686961	0.845387	0.934446	1.01522	1	1.04607
P15311	EZRI_HUMAN Ezrin OS=Homo sapiens OX=9606 GN=EZR PE=1 SV=4	1.32473	0.178156	0.334848									0.761469	0.859288	0.682766	1.39958	1.84038	1.72307			0.559452	0.506826	0.519554					1.25291	1.23937	1.0669	1	1.09536	0.987612
P15735	PHKG2_HUMAN Phosphorylase b kinase gamma catalytic chain, liver/testis isoform OS=Homo sapiens OX=9606 GN=PHKG2 PE=1 SV=1	13.5225	3.74087e-05	0.000813698									13.9572	14.7845	12.6903	10.3223	10.7115	9.72892			0.990825	1	1.08516					0.458031	0.448556	0.411458	1.236	1.209	1.16925
P15880	RS2_HUMAN 40S ribosomal protein S2 OS=Homo sapiens OX=9606 GN=RPS2 PE=1 SV=2	0.683224	0.000205504	0.00278134	0.95375	0.957168	0.568558	0.55352	1.12683	1.09807	0.518061	0.488802	0.685588	0.573682	0.711463	0.60475	0.490903	0.658311	1.22667	1.28561	1	1.36456	1.40386	0.885828	0.905017	0.958538	1.02034	0.863594	0.814789	0.958062	0.854691	1.04501	1.07885
P15924	DESP_HUMAN Desmoplakin OS=Homo sapiens OX=9606 GN=DSP PE=1 SV=3	0.860189	0.505063	0.669759	0.766879	0.811724	0.890196	0.84139	0.921303	0.88176	1.22617	1.08381	1.69766	1.83573	1.56744	1.4976	1.50601	1.96547	1.17876	0.88017	1.18863	1	0.899769	1.58602	1.66828	0.741481	0.768904	2.94407	3.65058	3.59792	0.747281	0.44738	0.48974
P16070	CD44_HUMAN CD44 antigen OS=Homo sapiens OX=9606 GN=CD44 PE=1 SV=3	0.841382	0.491895	0.658304	0.595833	0.565857	0.824533	0.821589	1.20843	1.16806	0.315673	0.271307	1.79679	1.79197	2.26706	0.644189	0.6783	0.954286	1.03038	0.996659	1	1.04221	0.998352	0.307706	0.318142	3.03523	3.11242	0.674909	0.686204	0.743042	1.19294	1.27172	1.29549
P16144	ITB4_HUMAN Integrin beta-4 OS=Homo sapiens OX=9606 GN=ITGB4 PE=1 SV=5	1.15424	0.420776	0.588743	1.13417	1.00006	0.493447	0.506931	0.411662	0.546091	0.625083	0.57941	2.13401	1.95761	2.07655	1.24813	1.1755	1.22368	1.08755	1.04078	1.10502	1.08747	1	0.673615	0.60104	0.697247	0.595038	0.737143	0.74036	0.839686	1.23009	1.28639	1.30668
P16152	CBR1_HUMAN Carbonyl reductase [NADPH] 1 OS=Homo sapiens OX=9606 GN=CBR1 PE=1 SV=3	0.801712	0.370028	0.541878	0.252603	0.235106	1.49362	1.41985	0.890998	0.845074	0.976251	0.954573	0.31391	0.332008	0.328479	0.763764	0.846928	0.77843	0.307794	0.313369	0.32395	0.333932	0.273861	0.330919	0.349573	2.04307	1.94697	1	1.23552	1.21381	1.39679	1.47742	1.39409
P16157	ANK1_HUMAN Ankyrin-1 OS=Homo sapiens OX=9606 GN=ANK1 PE=1 SV=3	4.33511	0.00139213	0.0113242	5.62057	5.24791	1.02986	1.19436	9.90167	10.052	3.93663	4.01714	2.73473	2.12248	1.93269	3.04639	2.64316	2.71593	0.765633	0.711999	0.826262	0.725152	0.665034	1.08508	1.13364	1.12001	0.326942	1.12356	1	1.20717	1.19394	0.905521	1.09885
P16284	PECA1_HUMAN Platelet endothelial cell adhesion molecule OS=Homo sapiens OX=9606 GN=PECAM1 PE=1 SV=2	0.668337	0.0100352	0.0454806	0.949872	0.955828	0.197216	0.23337	0.481124	0.449766	0.331467	0.315605	0.809768	0.843962	0.730646	0.573502	0.600472	0.593524	1.07917	1.14611	1.23312	1.018	1.0868	0.433425	0.448054	0.407634	0.35524	1.02564	1	0.941666	1.00811	0.912377	0.835658
P16435	NCPR_HUMAN NADPH--cytochrome P450 reductase OS=Homo sapiens OX=9606 GN=POR PE=1 SV=2	0.740395	0.000790421	0.00753314	0.925006	0.941758	0.715831	0.681805	0.838358	0.812761	0.693727	0.703061							0.996534	0.982919				1.00347	0.956946	1.20187	1.25247
P16520	GBB3_HUMAN Guanine nucleotide-binding protein G(I)/G(S)/G(T) subunit beta-3 OS=Homo sapiens OX=9606 GN=GNB3 PE=1 SV=1	0.892662	0.120364	0.25708	1.18515	1.13314	0.974323	1.2749	0.864593	0.549583	0.823726	0.825439	0.77645	1.03228	0.9155	0.752468	0.890193	0.879588	1.1175	0.805203	1.07174	0.920976	0.891342	1.01513	0.971051	1.26826	1.52596	1	0.871637	0.862199	1.09762	0.962638	1.07492
P16615	AT2A2_HUMAN Sarcoplasmic/endoplasmic reticulum calcium ATPase 2 OS=Homo sapiens OX=9606 GN=ATP2A2 PE=1 SV=1	0.968879	0.701959	0.817527	1.22987	1.23222	0.881621	0.917967	1.12915	1.12444	1.071	1.04912	1.0193	1.17032	1.18072	0.840755	1.02612	0.968375	1.05223	0.998696	1	1.08578	0.99061	1.82748	1.84294	1.03885	1.11016	1.00374	0.994905	0.845701	0.782037	0.965462	0.873197
P17600	SYN1_HUMAN Synapsin-1 OS=Homo sapiens OX=9606 GN=SYN1 PE=1 SV=3	2.7117	0.000816728	0.0077095	1.69301	1.67802	3.51016	3.48709	2.13824	2.12681	2.21827	2.25429	0.27084	0.314506	0.296359	2.1372	2.03741	2.35353	1.03289	1.04497	0.983647	1.03351	1.09963	1.13724	1.12593	1.0095	1	0.164578	0.179909	0.172372	0.159839	0.163144	0.169567
P17655	CAN2_HUMAN Calpain-2 catalytic subunit OS=Homo sapiens OX=9606 GN=CAPN2 PE=1 SV=6	1.02114	0.848733	0.92027	0.782074	0.686414	1.39298	1.36179	1.3569	1.30385	0.989218	0.948252	1.06988	1.05725	1.2464	1.11517	1.23908	1.26198	0.952455	0.821759	0.808017	0.942736	0.910568	0.611451	0.661477	1.98376	1.9925	1.09108	1.05556	1.37059	1	1.20393	1.18409
P17844	DDX5_HUMAN Probable ATP-dependent RNA helicase DDX5 OS=Homo sapiens OX=9606 GN=DDX5 PE=1 SV=1	0.727252	0.00126571	0.0106023	0.710144	0.724435	0.58811	0.580377	1.14035	1.10801	0.48136	0.481786	0.664232	0.754284	0.870084	0.487016	0.595892	0.689502	1.0983	1.04798	0.970844	1.14059	1.10799	1.23662	1.19452	0.621844	0.604802	0.892388	0.850667	1	0.870753	1.01058	0.901378
P17858	PFKAL_HUMAN ATP-dependent 6-phosphofructokinase, liver type OS=Homo sapiens OX=9606 GN=PFKL PE=1 SV=6	0.478207	0.000454519	0.00508375	0.454313	0.499587	0.793157	0.80542	0.691437	0.847705	0.704482	0.655352	0.478033	0.496547	0.483636	0.666459	0.642591	0.404389	0.840983	0.892243	0.644906	1	0.954934	0.856565	0.882417	2.39062	2.49108	1.12991	1.57169	1.92277	0.998533	1.32768	1.41584
P17931	LEG3_HUMAN Galectin-3 OS=Homo sapiens OX=9606 GN=LGALS3 PE=1 SV=5	0.841523	0.309389	0.486487									0.989691	1.05922	1.08237	0.508651	0.518121	0.509168			1.03273	1.07595	1					1.15597	1.2124	0.994237	0.615772	0.590113	0.642082
P17980	PRS6A_HUMAN 26S proteasome regulatory subunit 6A OS=Homo sapiens OX=9606 GN=PSMC3 PE=1 SV=3	0.689992	0.0251172	0.0868699	0.419412	0.360504	0.823033	0.770319	1.08651	1.02501	0.666024	0.655428							0.939283	1.06072				0.854164	0.870974	1.31606	1.27
P17987	TCPA_HUMAN T-complex protein 1 subunit alpha OS=Homo sapiens OX=9606 GN=TCP1 PE=1 SV=1	1.28729	0.0217706	0.0791756	1.79017	1.84837	1.28126	1.24375	1.59059	1.63536	1.7038	1.59039	0.989429	0.959506	0.999036	0.987188	0.966951	0.980429	1	1.02432	0.990283	1.03317	1.01303	1.12226	1.11121	1.67368	1.73461	0.755409	0.781362	0.934328	0.738214	0.760189	0.780815
P18085	ARF4_HUMAN ADP-ribosylation factor 4 OS=Homo sapiens OX=9606 GN=ARF4 PE=1 SV=3	0.490398	0.000908712	0.00841694	0.284186	0.272977	0.620563	0.539537	0.834202	0.817069	0.386647	0.331975							1.24424	1.33929				0.79897	0.868272	1.09489	0.905108
P18124	RL7_HUMAN 60S ribosomal protein L7 OS=Homo sapiens OX=9606 GN=RPL7 PE=1 SV=1	0.664658	5.46502e-05	0.00105184	0.71595	0.729401	0.393062	0.618561	0.968316	0.884773	0.428322	0.41783	0.668038	0.546592	0.73465	0.508016	0.495449	0.683162	1.06469	1.11508	1.01174	1.05903	1.19888	0.662058	0.725872	0.718501	0.832772	0.789577	0.767408	0.917979	1	1.1551	1.15422
P18206	VINC_HUMAN Vinculin OS=Homo sapiens OX=9606 GN=VCL PE=1 SV=4	0.614897	0.000221614	0.00294558	0.959702	0.948589	0.505385	0.483207	0.550366	0.570183	0.559133	0.577886	0.363916	0.382032	0.355467	0.56984	0.56899	0.585163	1.20807	1.19229	1.21799	1.20279	1.17977	0.51114	0.497658	0.606956	0.64869	1	1.00834	1.01702	0.882314	0.881975	0.849525
P18433	PTPRA_HUMAN Receptor-type tyrosine-protein phosphatase alpha OS=Homo sapiens OX=9606 GN=PTPRA PE=1 SV=3	0.8212	0.185717	0.342969	0.945659	0.841934	1.03995	1.00916	0.856487	0.825872	0.837231	0.969848							0.906203	1.0938				0.85803	0.831052	1.44075	1.56112
P18669	PGAM1_HUMAN Phosphoglycerate mutase 1 OS=Homo sapiens OX=9606 GN=PGAM1 PE=1 SV=2	0.759986	0.255415	0.427713	0.265428	0.265702	1.40492	1.36035	0.865957	0.862679	0.978072	0.982561	0.105465	0.149097	0.174515	0.444771	0.49923	0.507325	0.337437	0.293228	0.365363	0.307158	0.273476	0.468537	0.514869	1.35155	1.53476	1.53525	1.28678	1.1606	1.01519	1.05519	1
P19338	NUCL_HUMAN Nucleolin OS=Homo sapiens OX=9606 GN=NCL PE=1 SV=3	0.359863	1.56598e-08	2.73033e-06	0.360135	0.393978	0.385973	0.355912	0.502861	0.544603	0.296389	0.298031	0.254418	0.293581	0.346622	0.358837	0.406102	0.427909	0.985093	0.948403	0.884714	1.01553	1	0.609684	0.599149	0.867515	0.929036	1.19586	1.26637	1.33968	1.25041	1.3607	1.30541
P19367	HXK1_HUMAN Hexokinase-1 OS=Homo sapiens OX=9606 GN=HK1 PE=1 SV=3	1.66294	0.049218	0.138499	1.07137	1.0625	4.17327	4.31075	2.43055	2.40429	2.59441	2.52763	0.689417	0.688238	0.706573	1.27296	1.39591	1.57885	1	1.04401	0.898575	1.06985	1.09759	2.56043	2.5579	1.66744	1.71091	0.55121	0.619421	0.681481	0.572542	0.625023	0.679556
P19404	NDUV2_HUMAN NADH dehydrogenase [ubiquinone] flavoprotein 2, mitochondrial OS=Homo sapiens OX=9606 GN=NDUFV2 PE=1 SV=2	0.918823	0.409505	0.579366	1.02673	1.02825	1.23716	1.22464	0.929776	1.07747	1.13134	1.16649	0.904651	0.716638	1.15612	0.998667	1.02036	1.15125	0.72564	0.78972	0.598551	0.755265	0.919225	1.63171	1.64018	0.887975	0.873204	1.27134	1.64183	1.84058	1	1.32798	1.3194
P20020	AT2B1_HUMAN Plasma membrane calcium-transporting ATPase 1 OS=Homo sapiens OX=9606 GN=ATP2B1 PE=1 SV=4	1.14887	0.56781	0.718305	0.622157	0.509933	1.18078	1.32098	1.03355	1.03287	1.21492	1.31393							0.287091	0.214363				1.48928	1.38138	1.08578	0.914218
P20073	ANXA7_HUMAN Annexin A7 OS=Homo sapiens OX=9606 GN=ANXA7 PE=1 SV=3	1.0849	0.390064	0.560479	1.65545	1.67717	0.87641	0.893121	0.945518	0.979032	0.907767	0.964667	1.31402	1.31129	1.51291	0.883919	0.842569	0.996471	1.36117	1.29867	1.22164	1.35276	1.41535	1.03312	1	0.705939	0.721798	0.863924	0.869837	1.03846	0.856296	0.876732	0.948947
P20336	RAB3A_HUMAN Ras-related protein Rab-3A OS=Homo sapiens OX=9606 GN=RAB3A PE=1 SV=1	1.55878	0.109887	0.239665	0.597575	0.565068	2.12042	2.04001	1.07339	1.01536	1.86324	1.9004							0.509005	0.523404				1.15976	1.18486	1.0664	0.933596
P20339	RAB5A_HUMAN Ras-related protein Rab-5A OS=Homo sapiens OX=9606 GN=RAB5A PE=1 SV=2	1.15079	0.104489	0.231295	1.13917	0.844451	1.58168	1.68654	1.14341	1.25059	1.22178	1.27635	0.804278	1.09572	0.701295	0.92141	1.08617	1.23781	0.796234	0.806284	0.948224	0.787725	0.667827	1.36875	1.15777	1.18495	1.17872	1.00798	0.780815	1.17169	0.905084	1.12578	1
P20645	MPRD_HUMAN Cation-dependent mannose-6-phosphate receptor OS=Homo sapiens OX=9606 GN=M6PR PE=1 SV=1	1.08199	0.453971	0.621797	1.33714	1.20429	0.504919	0.494602	1.14832	1.19332	0.654862	0.626808	1.22585	1.5519	1.36025	0.91554	1.18473	1.37377	1.13888	1.12621	1.1537	1.13616	1.10778	0.915343	1	0.626684	0.655654	0.866558	0.89489	0.831174	0.930331	1.22072	1.02792
P20700	LMNB1_HUMAN Lamin-B1 OS=Homo sapiens OX=9606 GN=LMNB1 PE=1 SV=2	1.0099	0.937388	0.965734	1.74183	1.65107	0.930809	0.439517	1.01408	0.948107	0.7544	0.775108	1.57324	1.3154	1.56432	1.03533	1.06041	1.13232	1.5392	1.53122	1.31049	1.72728	1.56785	0.678453	1.56897	0.694366	0.724617	0.764018	0.860048	1	0.965961	0.91285	1.06154
P20774	MIME_HUMAN Mimecan OS=Homo sapiens OX=9606 GN=OGN PE=1 SV=1	3.2043	9.95521e-07	6.14734e-05	4.87285	4.95081	2.48216	2.10904	3.43449	3.68804	3.59192	3.35763	1.78051	1.87205	2.41992	2.62486	2.49922	3.23317	1.18507	1.25592	0.897355	1.38864	1.3755	0.649243	1	0.50926	0.239506	0.349239	0.396184	0.446881	1.44213	1.67754	1.53767
P21266	GSTM3_HUMAN Glutathione S-transferase Mu 3 OS=Homo sapiens OX=9606 GN=GSTM3 PE=1 SV=3	0.927574	0.766418	0.866717	0.251916	0.234676	2.60867	2.57302	0.769895	0.74728	1.06421	1.09673	0.624907	0.643752	0.459817	1.79792	2.0457	1.55633	0.951491	1	1.16185	0.902797	0.862586	0.674877	0.664672	3.36135	3.24536	0.999955	1.02064	0.963137	1.11541	1.02263	1.08309
P21281	VATB2_HUMAN V-type proton ATPase subunit B, brain isoform OS=Homo sapiens OX=9606 GN=ATP6V1B2 PE=1 SV=3	1.53234	0.154683	0.301633	0.340703	0.396353	1.91933	1.93634	1.15804	1.16639	1.38801	1.36953							0.355046	0.305165				1.07357	1.00146	1.0008	0.999203
P21283	VATC1_HUMAN V-type proton ATPase subunit C 1 OS=Homo sapiens OX=9606 GN=ATP6V1C1 PE=1 SV=4	1.44652	0.147744	0.293508	0.379143	0.399202	2.14554	2.06512	1.11591	1.20168	1.56773	1.5117							0.569751	0.662073				1.00833	1.07338	1.07981	0.991666
P21291	CSRP1_HUMAN Cysteine and glycine-rich protein 1 OS=Homo sapiens OX=9606 GN=CSRP1 PE=1 SV=3	0.617665	0.267889	0.442601	0.914844	0.882678	1.08795	1.12292	0.849974	1.00194	1.484	1.50309	1.12508	1.38098	1.04142	0.695216	0.939211	0.87389	0.621288	0.555028	0.562333	0.655183	0.546958	0.578403	0.579418	7.03749	7.10333	1.0878	1	1.1529	1.38257	1.58286	1.40616
P21333	FLNA_HUMAN Filamin-A OS=Homo sapiens OX=9606 GN=FLNA PE=1 SV=4	0.870148	0.241879	0.413692	1.36454	1.35191	0.684994	0.674476	0.968592	0.937183	0.875781	0.890379	0.43977	0.463473	0.448542	0.695753	0.729024	0.703417	1.02534	0.960274	1.03796	0.973108	0.967356	0.459458	0.453083	0.648962	0.654519	1.20696	1.19483	1.11031	1.09564	1.03722	1
P21397	AOFA_HUMAN Amine oxidase [flavin-containing] A OS=Homo sapiens OX=9606 GN=MAOA PE=1 SV=1	0.663599	0.0010705	0.00939002	1.34864	1.25527	0.4873	0.474841	0.387768	0.401919	0.585439	0.576138	0.716956	0.7762	0.644857	0.602047	0.646188	0.53569	0.997386	1	1.0079	0.998895	0.989281	0.801631	0.759127	0.72443	0.690402	1.34911	1.35584	1.04961	1.27956	1.12261	1.11459
P21579	SYT1_HUMAN Synaptotagmin-1 OS=Homo sapiens OX=9606 GN=SYT1 PE=1 SV=1	1.27347	0.465252	0.631702	0.386343	0.384475	2.07551	1.93902	1.0476	1.00511	1.48006	1.43654							0.21488	0.202572				1.67998	1.64749	0.959786	1.04021
P21589	5NTD_HUMAN 5'-nucleotidase OS=Homo sapiens OX=9606 GN=NT5E PE=1 SV=1	0.965404	0.82248	0.903047	1.56268	1.81002	0.556218	0.536022	0.974448	0.969473	0.599094	0.532129	1.20587	1.10466	1.17686	1.11073	1.1204	0.914434	1.76934	1.38745	1.65452	1.59835	1.48231	0.82227	0.756887	0.255021	0.159593	0.897297	0.909405	0.875538	1	1.0253	1.13629
P21810	PGS1_HUMAN Biglycan OS=Homo sapiens OX=9606 GN=BGN PE=1 SV=2	1.01222	0.958847	0.976711	2.05276	2.08765	0.597438	0.605607	1.19452	1.23892	1.77604	1.76802	1.4322	1.40219	1.61	1.64377	1.52921	1.76101	1	0.991333	0.842967	1.0904	1.05363	1.02309	0.998717	0.30807	0.313149	0.895923	0.901894	1.10376	3.60414	3.82255	3.96045
P21912	SDHB_HUMAN Succinate dehydrogenase [ubiquinone] iron-sulfur subunit, mitochondrial OS=Homo sapiens OX=9606 GN=SDHB PE=1 SV=3	0.926235	0.249943	0.42294	1.14162	1.05963	0.896077	0.778517	0.745395	0.738934	0.893967	1.00233	1.04986	0.839926	1.09253	1.01752	0.841303	0.909537	1.18362	1.24064	1.27511	1.16069	1.20059	1.04475	1.13581	0.63822	0.73263	1	0.971036	0.975141	0.805119	0.820996	0.861759
P21926	CD9_HUMAN CD9 antigen OS=Homo sapiens OX=9606 GN=CD9 PE=1 SV=4	0.623408	0.000225057	0.00297799	1.07854	1.06932	0.369147	0.355157	0.48586	0.464559	0.618936	0.624396	0.666105	0.874576	1.01562	0.522245	0.610938	0.855973	1	0.842594	0.872808	0.988956	0.902128	1.279	1.25773	1.62931	1.64762	1.21035	1.07086	1.24281	0.772091	0.961779	0.840667
P21964	COMT_HUMAN Catechol O-methyltransferase OS=Homo sapiens OX=9606 GN=COMT PE=1 SV=2	0.77742	0.128805	0.267813	0.927187	0.975035	0.556449	0.52624	0.606153	0.633866	0.492715	0.490662	0.550218	0.706391	0.717505	0.400058	0.489309	2.23411	0.993116	1.10755	1.09641	1	1.05459	0.548014	0.633571	1.1262	1.03631	0.986916	0.903817	1.13402	0.791529	1.00884	0.782542
P21980	TGM2_HUMAN Protein-glutamine gamma-glutamyltransferase 2 OS=Homo sapiens OX=9606 GN=TGM2 PE=1 SV=2	0.47115	0.00120982	0.010334	1.02781	0.981895	0.312009	0.319053	0.746287	0.749207	0.325221	0.311254	0.834437	0.805749	0.823871	0.458914	0.453925	0.46463	0.990737	0.993281	1.00051	0.975514	1	0.415649	0.40273	0.851979	0.854368	2.30409	2.19786	2.2369	1.76398	1.79128	1.81057
P22061	PIMT_HUMAN Protein-L-isoaspartate(D-aspartate) O-methyltransferase OS=Homo sapiens OX=9606 GN=PCMT1 PE=1 SV=4	1.68443	0.00415013	0.0246513	1.03832	1.01318	2.44703	2.54682	1.81347	1.80013	2.38508	2.44593	0.772577	0.980749	0.979537	1.04513	1.07894	1.2507	0.769841	0.616924	0.733071	0.675436	0.671641	0.7596	0.772077	1.04857	1.14409	1.10611	1.03786	1	1.05574	1.22276	1.12407
P22105	TENX_HUMAN Tenascin-X OS=Homo sapiens OX=9606 GN=TNXB PE=1 SV=5	1.66123	0.00163701	0.0126357	1.77809	1.9655	0.924924	0.883324	1.00511	1.0998	1.15897	1.35934	2.24669	2.81016	2.40064	1.45781	1.58621	1.74892	1.35005	1	1.23752	1.17976	1.10779	0.926357	0.874639	0.730872	0.854574	0.545392	0.613188	0.613308	1.20999	1.12568	1.09448
P22307	NLTP_HUMAN Non-specific lipid-transfer protein OS=Homo sapiens OX=9606 GN=SCP2 PE=1 SV=2	0.689695	0.0405434	0.120653	1.06679	0.948644	0.459631	0.574285	0.978502	0.879873	0.662345	0.55449							1.5184	1.53192				1.03471	0.965291	0.78414	0.825614
P22314	UBA1_HUMAN Ubiquitin-like modifier-activating enzyme 1 OS=Homo sapiens OX=9606 GN=UBA1 PE=1 SV=3	0.734061	0.184866	0.342464	0.223704	0.206141	0.923865	0.986566	0.843893	0.817888	0.622678	0.617004	0.284665	0.270142	0.354699	0.399985	0.39479	0.503496	0.242184	0.26555	0.216343	0.275849	0.269408	0.260635	0.260364	1.00289	1	1.26705	1.20447	1.1811	1.02998	1.19137	1.20606
P22626	ROA2_HUMAN Heterogeneous nuclear ribonucleoproteins A2/B1 OS=Homo sapiens OX=9606 GN=HNRNPA2B1 PE=1 SV=2	0.337901	8.49845e-06	0.000267265	0.396229	0.384954	0.339896	0.340032	0.32824	0.315735	0.28378	0.25245	0.29674	0.289485	0.289462	0.369566	0.344608	0.329541	0.668414	0.692865	0.679784	0.695283	0.666852	1.08148	1.07222	0.566758	0.543316	1.53837	1.58872	1.57155	1.06971	1	1.02596
P22695	QCR2_HUMAN Cytochrome b-c1 complex subunit 2, mitochondrial OS=Homo sapiens OX=9606 GN=UQCRC2 PE=1 SV=3	0.962464	0.650731	0.784051	1.14948	1.16978	1.35338	1.36139	1.05771	0.973056	1.24057	1.26765	0.782282	0.825408	0.774688	0.95281	0.947279	0.931268	1.14447	1.12855	1.11091	1.13437	1.16426	1.70097	1.72424	0.994718	1	0.940799	0.812852	0.884968	0.896652	0.881889	0.941186
P22748	CAH4_HUMAN Carbonic anhydrase 4 OS=Homo sapiens OX=9606 GN=CA4 PE=1 SV=2	0.554426	0.0331982	0.105579									0.725775	0.774584	0.765748	0.494887	0.508419	0.524139			0.558342	0.573755	0.537194					1.95786	1.90107	1.77749	1.01852	1	0.93923
P23142	FBLN1_HUMAN Fibulin-1 OS=Homo sapiens OX=9606 GN=FBLN1 PE=1 SV=4	0.67646	0.136522	0.278964	0.599302	0.783554	0.372297	0.302753	2.41484	2.41788	0.439856	0.483152	0.416342	0.551289	0.624408	0.440326	0.58834	0.570811	1	0.893056	1.09767	0.841611	0.900299	0.255121	0.366733	0.922419	0.669564	1.17495	1.36729	1.34792	2.30939	2.17005	2.11471
P23229	ITA6_HUMAN Integrin alpha-6 OS=Homo sapiens OX=9606 GN=ITGA6 PE=1 SV=5	1.01652	0.926939	0.961147	1.34799	1.28731	0.376525	0.351166	0.286616	0.290206	0.491337	0.468589	1.48997	1.67121	1.47745	0.928072	0.953772	0.880676	1.00795	0.885391	1.00653	0.936211	0.897271	0.486061	0.481812	0.370775	0.35744	1.07762	1.13426	1	1.15674	1.11523	1.05208
P23246	SFPQ_HUMAN Splicing factor, proline- and glutamine-rich OS=Homo sapiens OX=9606 GN=SFPQ PE=1 SV=2	0.880963	0.327927	0.503614	0.894508	0.949347	0.753994	0.819331	1.06759	1.01858	0.57648	0.530994	1.30729	1.44269	1.42823	0.957959	1.02218	0.967499	1.32811	1.28371	1.4731	1.29699	1.14764	1.7946	1.95683	0.92645	0.936909	0.992963	1	0.886767	0.528571	0.604596	0.549324
P23284	PPIB_HUMAN Peptidyl-prolyl cis-trans isomerase B OS=Homo sapiens OX=9606 GN=PPIB PE=1 SV=2	0.874437	0.41549	0.585319	1.04982	1.06236	0.680607	0.624773	1.82022	1.82179	0.548624	0.547192	0.522098	0.514282	0.70326	0.459078	0.495965	0.558262	1.04525	1	0.886856	1.10781	1.0732	0.677452	0.661642	0.488515	0.486036	1.12298	0.980954	1.53048	0.733916	1.0552	1.12808
P23297	S10A1_HUMAN Protein S100-A1 OS=Homo sapiens OX=9606 GN=S100A1 PE=1 SV=2	0.950559	0.872565	0.931757	0.171681	0.412968	1.5307	1.69204	0.849266	0.835504	1.22085	1.23957							0.333111	0.352497				1.0408	0.959199	1.66836	1.9207
P23368	MAOM_HUMAN NAD-dependent malic enzyme, mitochondrial OS=Homo sapiens OX=9606 GN=ME2 PE=1 SV=1	1.89085	0.0171204	0.0670341	1.7222	1.79365	1.29146	1.46571	2.93826	3.37158	1.386	1.2183							1.36514	1.23298				0.945446	1.05455	0.65351	0.772311
P23396	RS3_HUMAN 40S ribosomal protein S3 OS=Homo sapiens OX=9606 GN=RPS3 PE=1 SV=2	0.77068	0.00644272	0.0334435	1.13937	1.09453	0.570665	0.56466	1.30683	1.25061	0.555089	0.52126	0.86932	0.872362	0.834047	0.669712	0.71927	0.645889	1.27948	1.31099	1.3893	1.28608	1.21033	0.939752	0.928583	1.07573	1.06929	0.916842	0.965108	0.968293	0.904126	1	0.901793
P23528	COF1_HUMAN Cofilin-1 OS=Homo sapiens OX=9606 GN=CFL1 PE=1 SV=3	1.7082	0.0511308	0.142605	1.09881	1.05777	3.34533	3.57438	2.8899	3.00698	2.36351	2.56855							0.886509	0.95946				1.02633	0.973666	2.57736	2.31625
P23634	AT2B4_HUMAN Plasma membrane calcium-transporting ATPase 4 OS=Homo sapiens OX=9606 GN=ATP2B4 PE=1 SV=2	1.38702	0.0161113	0.0641863	1.38671	1.10424	2.59027	2.66379	1.33689	1.48769	1.33212	1.43701	1.38213	1.32273	1.47273	1.46169	1.13252	1.3545	1.02473	0.991039	0.739096	1.24373	1.04083	1.52837	1.55435	1.94545	1.78982	0.571817	0.632658	0.824617	0.787966	0.906547	1
P23786	CPT2_HUMAN Carnitine O-palmitoyltransferase 2, mitochondrial OS=Homo sapiens OX=9606 GN=CPT2 PE=1 SV=2	0.430252	0.0159179	0.0638439	0.18257	0.233063	0.715667	0.671933	0.129154	0.921612	0.39258	0.150001							0.184115	0.925408				1.00315	0.996846	1.44171	1.36957
P24043	LAMA2_HUMAN Laminin subunit alpha-2 OS=Homo sapiens OX=9606 GN=LAMA2 PE=1 SV=4	0.81661	0.290788	0.465832	1.29909	1.22635	0.305542	0.307291	0.266875	0.275431	0.450188	0.436627	1.66293	1.75957	1.61801	0.667013	0.723252	0.730901	1	0.926488	1.00933	0.945434	0.934964	0.668882	0.713487	0.396794	0.407387	1.50429	1.44254	1.38783	1.39666	1.37579	1.27921
P24158	PRTN3_HUMAN Myeloblastin OS=Homo sapiens OX=9606 GN=PRTN3 PE=1 SV=3	1.00936	0.985519	0.98986	4.4534	4.07333	2.0379	1.6874	7.95071	8.24769	1.81574	2.09051							0.707379	0.841195				10.459	10.035	1.02475	0.975246
P24539	AT5F1_HUMAN ATP synthase F(0) complex subunit B1, mitochondrial OS=Homo sapiens OX=9606 GN=ATP5PB PE=1 SV=2	1.06962	0.604349	0.747616	1.38204	1.30801	1.74009	1.84142	1.38654	1.29929	1.58449	1.80833	0.771836	0.992802	0.843115	0.922608	1.04596	1.0746	1.31865	0.873526	1.24173	1.04653	1	2.25418	2.33316	1.31919	1.37591	0.929011	0.998288	0.961298	0.76597	0.87689	0.737225
P24752	THIL_HUMAN Acetyl-CoA acetyltransferase, mitochondrial OS=Homo sapiens OX=9606 GN=ACAT1 PE=1 SV=1	1.01273	0.926085	0.961147	1.9603	1.90388	1.20988	1.2665	0.890541	0.926359	1.48972	1.40846	1.00004	1.08118	0.908689	1.09094	1.20225	0.901257	1.90983	1.88709	2.04248	1.82897	1.82393	1.09907	1.11988	0.786004	0.738157	0.756593	0.78775	0.698541	1	0.805847	0.955071
P24821	TENA_HUMAN Tenascin OS=Homo sapiens OX=9606 GN=TNC PE=1 SV=3	1.55619	0.159326	0.309262	0.709118	0.789413	0.564057	0.450575	3.36555	3.38972	0.33753	0.277956	3.16527	2.51824	3.31459	0.621997	0.609967	0.788542	1.11089	1.04018	0.756704	1.21894	1.25097	0.456706	0.422719	0.9357	1	0.618261	0.541128	0.930399	1.20598	1.40278	1.49991
P25391	LAMA1_HUMAN Laminin subunit alpha-1 OS=Homo sapiens OX=9606 GN=LAMA1 PE=1 SV=2	1.20453	0.363216	0.537746									1.61532	1.61362	1.44019	0.653727	0.643214	0.618236			1.15859	1.16665	1.17447					0.571015	0.57806	0.589325	1.00735	0.953996	1
P25398	RS12_HUMAN 40S ribosomal protein S12 OS=Homo sapiens OX=9606 GN=RPS12 PE=1 SV=3	0.849547	0.146256	0.292117	1.07595	1.03635	0.578188	0.639667	1.13686	1.10412	0.622307	0.602465							1.00948	1.008				0.96676	0.943902	1.07944	0.992002
P25705	ATPA_HUMAN ATP synthase subunit alpha, mitochondrial OS=Homo sapiens OX=9606 GN=ATP5F1A PE=1 SV=1	1.11363	0.238664	0.409792	1.54292	1.52124	1.64043	1.63467	1.29261	1.27642	1.59293	1.54403	1.14831	1.01929	1.12541	1.0905	1.0119	1.06705	1.3078	1.3737	1.35054	1.32181	1.34992	1.80788	1.92566	0.982621	0.992123	0.765681	0.884129	0.881398	0.903325	0.959822	1
P25788	PSA3_HUMAN Proteasome subunit alpha type-3 OS=Homo sapiens OX=9606 GN=PSMA3 PE=1 SV=2	1.67323	0.0023968	0.0164951	1.29822	1.22558	1.7771	1.90477	2.33594	1.88245	2.04015	1.92334							1.56147	1.33347				0.739883	0.9174	0.814174	1.0826
P25789	PSA4_HUMAN Proteasome subunit alpha type-4 OS=Homo sapiens OX=9606 GN=PSMA4 PE=1 SV=1	1.63269	0.0500933	0.14047	1.18808	1.09915	1.49699	2.31349	2.49064	3.36861	2.13075	2.12561							2.188	1.53487				0.971906	1.02809	0.870395	0.854574
P25940	CO5A3_HUMAN Collagen alpha-3(V) chain OS=Homo sapiens OX=9606 GN=COL5A3 PE=1 SV=3	1.36287	0.0703301	0.178934									1.75202	2.24356	1.91836	0.903312	1.20152	1.44509			1	0.943621	0.79198					0.956823	0.945687	1.02316	1.42961	1.78154	1.54365
P26006	ITA3_HUMAN Integrin alpha-3 OS=Homo sapiens OX=9606 GN=ITGA3 PE=1 SV=5	1.24675	0.259461	0.433264									1.35775	1.73999	1.68586	0.72511	0.918739	0.802929			1.18823	1.0582	1.07089					0.974818	1	1.03156	0.846836	0.845294	0.683244
P26038	MOES_HUMAN Moesin OS=Homo sapiens OX=9606 GN=MSN PE=1 SV=3	1.62203	0.00930683	0.0429789	1.24607	1.18643	1.89156	1.99757	3.01991	3.07417	1.10814	1.20413	0.865021	0.942908	0.886857	1.34859	1.53658	1.42212	0.907199	0.852729	1	0.847241	0.792649	0.508555	0.537575	1.02705	0.998102	1.00841	1.02774	1.07548	1.17748	1.33964	1.25388
P26196	DDX6_HUMAN Probable ATP-dependent RNA helicase DDX6 OS=Homo sapiens OX=9606 GN=DDX6 PE=1 SV=2	0.989063	0.851032	0.92027	1.09402	1.0634	1.09547	1.01902	1.02646	1.01122	0.881804	0.790824	0.992825	0.913524	1.09252	0.838567	0.69306	0.816623	1.04164	1.17485	1	1.11111	1.21362	0.902461	0.836811	1.094	1.14802	0.723879	0.813604	1.00828	0.784384	0.743874	0.842832
P26232	CTNA2_HUMAN Catenin alpha-2 OS=Homo sapiens OX=9606 GN=CTNNA2 PE=1 SV=5	0.891295	0.600146	0.74397	0.65538	0.638719	2.06608	2.31411	0.988032	1.13005	1.34375	1.51349	0.871802	0.717323	1.13989	1.06746	1.0247	1.13875	0.89769	0.99584	0.886537	0.884677	1.06908	1.06456	1.53313	3.70397	3.40251	0.750843	0.969563	1.00645	1	0.773853	1.02767
P26368	U2AF2_HUMAN Splicing factor U2AF 65 kDa subunit OS=Homo sapiens OX=9606 GN=U2AF2 PE=1 SV=4	0.902262	0.287235	0.462447	1.07645	1.0522	0.755764	0.804166	1.06803	1.07647	0.584047	0.630865	0.9874	0.773531	0.931479	0.886742	0.826669	0.835728	1.29121	1.37104	1.33982	1.23737	1.41619	1.00553	1	0.669947	0.717048	0.701709	0.723781	1.03236	0.616396	0.703811	0.767511
P26373	RL13_HUMAN 60S ribosomal protein L13 OS=Homo sapiens OX=9606 GN=RPL13 PE=1 SV=4	0.593971	0.0643902	0.168295	0.619854	0.625926	0.453196	0.412228	0.630085	0.596687	0.375759	0.334059							0.409306	0.391528				1.19244	1.11783	1.01794	0.982056
P26440	IVD_HUMAN Isovaleryl-CoA dehydrogenase, mitochondrial OS=Homo sapiens OX=9606 GN=IVD PE=1 SV=2	1.5473	0.00155117	0.0121311	2.22244	2.29096	1.07406	1.23471	1.17106	1.3634	1.72511	1.8368	0.956523	1.37534	0.942697	0.981836	1.43182	1.37848	1.24108	1.14937	1.494	1	1.09168	0.933975	1.08701	1.06101	1.253	0.27155	0.732098	0.550606	0.583181	0.766212	0.624032
P26599	PTBP1_HUMAN Polypyrimidine tract-binding protein 1 OS=Homo sapiens OX=9606 GN=PTBP1 PE=1 SV=1	0.506296	0.0900807	0.20974	0.452745	0.349128	0.55017	0.611057	0.897012	0.937727	0.434116	0.369972							1.58428	2.1914				0.524532	0.516843	0.966865	1.03314
P26641	EF1G_HUMAN Elongation factor 1-gamma OS=Homo sapiens OX=9606 GN=EEF1G PE=1 SV=3	1.0949	0.614139	0.756256	0.83501	0.820307	1.54739	1.6327	1.77115	1.81295	1.23723	1.21293							0.993429	1.00657				0.927459	0.875008	1.7227	1.92052
P27105	STOM_HUMAN Erythrocyte band 7 integral membrane protein OS=Homo sapiens OX=9606 GN=STOM PE=1 SV=3	0.847515	0.143816	0.289664	1.17159	1.20104	0.325787	0.327091	0.896279	0.898124	0.526786	0.528707	1.00165	0.903513	0.878157	0.84452	0.866583	0.835338	1.17067	1.15298	1.1969	1.14311	1.14545	0.581915	0.615883	0.552459	0.560137	1	1.0644	0.964015	0.998585	1.03095	0.988121
P27338	AOFB_HUMAN Amine oxidase [flavin-containing] B OS=Homo sapiens OX=9606 GN=MAOB PE=1 SV=3	1.53179	0.0607551	0.160694	0.873648	0.885291	4.50251	4.09467	2.13492	2.14474	1.47653	1.28405	2.91938	2.83996	2.98211	2.30696	2.20025	2.18926	1	0.870113	1.0439	0.854558	0.90671	2.03211	1.71173	4.4781	4.05075	0.999031	0.980198	0.850752	1.07818	0.9841	1.12614
P27348	1433T_HUMAN 14-3-3 protein theta OS=Homo sapiens OX=9606 GN=YWHAQ PE=1 SV=1	0.510937	0.00640298	0.0334127	0.210767	0.166119	0.727908	0.721589	0.481349	0.501373	0.579328	0.530858	0.159847	0.149101	0.203113	0.352833	0.361982	0.368463	0.21376	0.268118	0.201233	0.257202	0.264382	0.579646	0.64893	1.07156	1.16909	1.25015	1.07214	1	1.2073	1.12374	1.23685
P27797	CALR_HUMAN Calreticulin OS=Homo sapiens OX=9606 GN=CALR PE=1 SV=1	0.676196	0.00117789	0.010149	1.02434	0.993724	0.454165	0.45457	1.07237	1.09346	0.566443	0.584068	0.432487	0.490299	0.483737	0.379811	0.41098	0.429652	1.07197	1.01981	1.15431	1	0.983363	0.778781	0.80714	0.627713	0.636293	1.08629	1.08391	1.03307	0.878847	1.01266	0.880455
P27824	CALX_HUMAN Calnexin OS=Homo sapiens OX=9606 GN=CANX PE=1 SV=2	0.857717	0.0571477	0.153568	1.00075	1.01934	0.585749	0.54426	0.790749	0.859703	0.587355	0.588704	1.21328	1.14325	1.25845	0.867215	0.861868	0.846913	1.14178	1.19457	1.2414	1.13797	1.12516	0.985128	1	1.06069	1.09939	0.833728	0.740768	0.860013	0.905072	0.930888	0.942756
P28065	PSB9_HUMAN Proteasome subunit beta type-9 OS=Homo sapiens OX=9606 GN=PSMB9 PE=1 SV=2	1.27597	0.351787	0.526881	2.06082	1.78989	1.38365	1.23349	3.10691	2.98097	1.4465	1.7086							2.99409	2.43815				0.995033	0.851779	1.00497	0.95065
P28066	PSA5_HUMAN Proteasome subunit alpha type-5 OS=Homo sapiens OX=9606 GN=PSMA5 PE=1 SV=3	1.53632	0.0310355	0.100535	1.33992	1.17961	1.81492	1.84174	2.66423	2.51976	1.79106	1.8358							1.87519	1.76951				0.80299	0.959221	0.868659	1.04078
P28288	ABCD3_HUMAN ATP-binding cassette sub-family D member 3 OS=Homo sapiens OX=9606 GN=ABCD3 PE=1 SV=1	1.2643	0.645157	0.781126									0.806844	0.803157	0.722522	4.07246	0.666458	0.7383			1.18516	1.12912	1.17649					0.983077	1.08621	0.973727	0.93177	1	0.800167
P28289	TMOD1_HUMAN Tropomodulin-1 OS=Homo sapiens OX=9606 GN=TMOD1 PE=1 SV=1	1.27141	0.0633158	0.166225	1.44679	1.48744	0.897606	0.792089	1.11772	1.37952	1.1798	1.58158							0.938075	0.817394				1.06193	1.12755	0.787459	1.09726
P28331	NDUS1_HUMAN NADH-ubiquinone oxidoreductase 75 kDa subunit, mitochondrial OS=Homo sapiens OX=9606 GN=NDUFS1 PE=1 SV=3	1.03237	0.721115	0.833613	1.24187	1.25785	1.42638	1.47243	1.09929	1.07752	1.34989	1.34902	0.946778	0.862119	0.933948	1.01576	0.940343	0.977917	0.974246	1	0.93121	1.01031	1.01985	1.86322	1.86851	1.05442	1.06168	0.962538	0.964917	1.03989	0.953003	0.929271	0.921593
P28482	MK01_HUMAN Mitogen-activated protein kinase 1 OS=Homo sapiens OX=9606 GN=MAPK1 PE=1 SV=3	1.94658	0.0514246	0.142858	1.25327	1.16388	8.38018	7.97505	3.99535	4.06249	4.4048	4.51371	1.37355	1.55215	1.54035	2.71375	3.10305	3.63804	0.683137	0.643426	0.575864	0.735041	0.678938	0.747568	0.786952	7.08402	7.47957	1	1.16577	1.25628	1.49693	1.57424	1.43121
P28838	AMPL_HUMAN Cytosol aminopeptidase OS=Homo sapiens OX=9606 GN=LAP3 PE=1 SV=3	0.930854	0.237012	0.407989									0.868753	0.890121	0.915365	0.967329	1.01579	1.17117			0.964465	1.20399	1.15342					0.926752	0.926707	1.14625	1.11422	1	0.956416
P29400	CO4A5_HUMAN Collagen alpha-5(IV) chain OS=Homo sapiens OX=9606 GN=COL4A5 PE=1 SV=2	0.928556	0.682417	0.802335	1.54483	1.57469	0.484913	0.424511	0.410728	0.403734	0.747279	0.743681	1.25364	1.51271	1.71469	0.435752	0.550914	0.738328	1.41356	1.35301	1.06884	1.54273	1.53829	0.660442	0.694051	0.286202	0.431888	0.660223	0.74192	1	1.01025	1.09072	0.977829
P29401	TKT_HUMAN Transketolase OS=Homo sapiens OX=9606 GN=TKT PE=1 SV=3	1.57706	0.0628052	0.16509	0.919672	0.901521	3.65474	3.83116	3.72291	3.94361	2.73418	2.82202	1.04669	1.28243	1.1842	1.26717	1.61029	1.49587	0.740417	0.655914	0.765715	0.826151	0.502629	0.879122	0.878543	3.59872	3.68888	1.54258	1.1527	1.02896	1	1.89041	1.51372
P29474	NOS3_HUMAN Nitric oxide synthase, endothelial OS=Homo sapiens OX=9606 GN=NOS3 PE=1 SV=4	0.547483	0.0229664	0.0821138	0.966716	1.05861	0.412373	0.387319	0.733261	0.736012	0.413135	0.413992							1.77245	1.76402				0.66158	0.817818	0.895489	1.10451
P29590	PML_HUMAN Protein PML OS=Homo sapiens OX=9606 GN=PML PE=1 SV=3	0.837284	0.165037	0.316819	1.30073	1.207	0.834874	0.668521	1.06189	0.987252	0.634627	0.661687	1.0799	1.15276	0.933291	0.520736	0.564661	0.562891	1.63238	1.22757	1.61692	1.39209	1.28092	1.06104	1	1.03411	0.209121	0.815491	0.843898	0.83336	0.911631	0.808288	0.907544
P29692	EF1D_HUMAN Elongation factor 1-delta OS=Homo sapiens OX=9606 GN=EEF1D PE=1 SV=5	1.02257	0.897017	0.942488	0.801412	0.758561	0.953101	0.930125	1.39899	1.47971	0.892686	0.906349							0.938268	1.06173				0.580898	0.585329	1.36215	1.4279
P29992	GNA11_HUMAN Guanine nucleotide-binding protein subunit alpha-11 OS=Homo sapiens OX=9606 GN=GNA11 PE=1 SV=2	0.64456	0.00123491	0.0104579	0.888874	0.890449	0.450049	0.432563	0.277671	0.347139	0.438365	0.373087	0.881256	0.611587	0.836668	0.598532	0.595307	0.677579	0.944995	1.0526	0.98843	1	1.00797	0.556665	0.492684	0.565917	0.564964	1.0228	1.11454	1.48978	1.01838	0.936369	1.03923
P30041	PRDX6_HUMAN Peroxiredoxin-6 OS=Homo sapiens OX=9606 GN=PRDX6 PE=1 SV=3	5.28057	5.30082e-05	0.0010269	1.38334	1.40381	8.26859	8.29741	7.24442	7.1473	6.12488	5.95157	2.30527	2.16513	2.2465	7.48262	7.69652	7.40906	0.902079	1.03438	0.867024	1.05033	0.987331	0.766312	0.782004	1.20801	1.18709	0.647176	0.770677	1	1.19893	1.45809	1.38372
P30043	BLVRB_HUMAN Flavin reductase (NADPH) OS=Homo sapiens OX=9606 GN=BLVRB PE=1 SV=3	1.63997	0.217916	0.383098	0.607193	0.594236	1.19855	1.18567	6.41087	6.38428	2.7789	2.74269	0.557408	0.355472	0.651422	1.2708	0.912698	1.36419	0.416561	0.39684	0.273546	0.428856	0.517699	0.238634	0.197692	1.10914	1	2.24827	2.26271	2.16167	2.12895	2.18569	2.08281
P30044	PRDX5_HUMAN Peroxiredoxin-5, mitochondrial OS=Homo sapiens OX=9606 GN=PRDX5 PE=1 SV=4	1.06155	0.674817	0.796065	0.80803	0.749666	1.50568	1.50205	1.04004	1.0267	1.28828	1.33031	0.411402	0.354112	0.398527	0.801527	0.806193	0.754108	0.526047	0.571118	0.532116	0.564404	0.549229	0.672947	0.713467	1.05486	1	1.09462	1.05606	1.36243	1.02204	1.02221	1.15396
P30048	PRDX3_HUMAN Thioredoxin-dependent peroxide reductase, mitochondrial OS=Homo sapiens OX=9606 GN=PRDX3 PE=1 SV=3	1.20094	0.127502	0.266821	2.09399	2.06402	1.90008	1.81166	1.52758	1.50699	2.08651	2.06017	1.1096	0.942948	1.24791	1.29133	1.04218	1.30142	1.75872	1.91986	1.64265	1.94039	1.93483	1.59591	1.66326	0.726643	0.78335	0.887947	0.96761	0.975809	0.866533	0.951833	1
P30049	ATPD_HUMAN ATP synthase subunit delta, mitochondrial OS=Homo sapiens OX=9606 GN=ATP5F1D PE=1 SV=2	1.02067	0.871992	0.931757	1.31903	1.50772	1.41336	1.53236	0.983526	1.02377	1.41192	1.39007	0.607774	0.949696	0.70884	0.596544	0.762606	0.740596	1.2269	0.929455	1.23194	1.00259	1	1.8305	1.82482	1.02868	1.04936	0.911899	0.747195	0.616783	0.787215	0.836965	0.666933
P30050	RL12_HUMAN 60S ribosomal protein L12 OS=Homo sapiens OX=9606 GN=RPL12 PE=1 SV=1	0.773444	0.120516	0.257112	0.809073	0.837559	0.395908	0.44079	0.746141	0.738504	0.374528	0.366557	1.1306	1.21537	1.37762	1.09656	1.08649	1.35831	0.92855	0.876326	0.483319	1	1.224	0.821041	0.778928	0.733565	0.724925	1.33231	1.06078	2.32628	1.05613	1.56209	1.679
P30084	ECHM_HUMAN Enoyl-CoA hydratase, mitochondrial OS=Homo sapiens OX=9606 GN=ECHS1 PE=1 SV=4	1.54351	0.00261629	0.0176243	2.58206	2.66167	2.31996	2.84958	1.62091	1.69937	3.0772	2.85623	1.58626	1.33825	1.94666	2.37122	1.81133	1.65021	1.81322	2.27318	1.8126	2.00394	2.31306	2.19528	2.06695	0.883982	0.813317	0.75628	0.566234	0.760943	0.911016	0.912043	1
P30086	PEBP1_HUMAN Phosphatidylethanolamine-binding protein 1 OS=Homo sapiens OX=9606 GN=PEBP1 PE=1 SV=3	2.68175	0.000816602	0.0077095	0.929395	0.893832	4.69798	4.53989	2.25457	2.14692	2.97172	2.9887	1.40994	1.99013	1.31349	4.07598	4.90699	5.24592	0.558928	0.466587	0.459284	0.522222	0.556766	1.15932	1	0.551432	0.626958	2.23119	1.69098	2.20322	1.27604	1.50045	1.32367
P30101	PDIA3_HUMAN Protein disulfide-isomerase A3 OS=Homo sapiens OX=9606 GN=PDIA3 PE=1 SV=4	0.665056	0.00010381	0.00167935	0.841428	0.843874	0.390574	0.387024	0.810205	0.815006	0.476744	0.471989	0.558727	0.65012	0.680411	0.435381	0.480677	0.498894	1.03576	1	1.0245	1.00447	1.02468	0.593039	0.617369	0.633846	0.649227	0.921497	0.887449	0.856486	1.09116	1.06019	1.03806
P30153	2AAA_HUMAN Serine/threonine-protein phosphatase 2A 65 kDa regulatory subunit A alpha isoform OS=Homo sapiens OX=9606 GN=PPP2R1A PE=1 SV=4	1.05836	0.823123	0.903271	0.600878	0.672252	1.93386	1.97472	1.6315	1.68462	1.40078	1.52081							0.745273	0.691802				1.01635	0.983645	2.31953	2.3357
P30519	HMOX2_HUMAN Heme oxygenase 2 OS=Homo sapiens OX=9606 GN=HMOX2 PE=1 SV=2	0.824933	0.090741	0.210781	0.942894	0.774044	0.861028	0.934252	0.969873	0.846401	0.778011	0.647718							0.849677	0.876506				1.25153	1.33181	1.12349	0.707687
P30626	SORCN_HUMAN Sorcin OS=Homo sapiens OX=9606 GN=SRI PE=1 SV=1	1.02293	0.866567	0.930281	1.13714	1.21465	0.787076	0.796205	0.684724	0.712481	0.700809	0.750893	1.46206	1.48962	1.5061	1.64298	1.5827	1.66217	0.813445	0.766813	0.911662	0.700791	0.757933	1.05645	1	0.650694	0.712029	1.91542	1.66892	1.4736	1.39256	1.62565	1.44834
P31040	SDHA_HUMAN Succinate dehydrogenase [ubiquinone] flavoprotein subunit, mitochondrial OS=Homo sapiens OX=9606 GN=SDHA PE=1 SV=2	0.903076	0.274318	0.448223	1.40577	1.45339	1.06239	1.10943	0.972184	1.0413	1.20446	1.20712	0.875067	0.911707	0.944229	0.685294	0.761855	0.896446	1.42498	1.50966	1.23006	1.57135	1.60055	1.37207	1.43307	0.859296	0.921113	0.786847	0.921624	0.900697	0.842225	0.865912	1
P31146	COR1A_HUMAN Coronin-1A OS=Homo sapiens OX=9606 GN=CORO1A PE=1 SV=4	1.81195	0.0152522	0.0620983	1.83006	1.86637	4.6087	4.32814	4.3391	4.02957	3.23906	3.05447	0.877563	0.985603	0.999005	1.64239	1.5972	1.72788	0.714799	0.751786	0.60043	0.809119	0.790328	0.902074	0.766214	3.36034	3.64278	1.07423	1	1.44559	1.44768	1.64138	1.82321
P31150	GDIA_HUMAN Rab GDP dissociation inhibitor alpha OS=Homo sapiens OX=9606 GN=GDI1 PE=1 SV=2	3.31572	0.00139451	0.0113242	1.23718	1.03845	7.18553	6.96914	3.33399	3.62298	4.14341	4.29578	1.28247	1.04931	0.914053	3.015	3.41891	2.90604	0.578075	0.505493	0.677332	0.504363	0.443658	1	1.09133	1.50736	1.71457	1.14081	0.977282	0.573393	1.3172	1.1843	1.13602
P31689	DNJA1_HUMAN DnaJ homolog subfamily A member 1 OS=Homo sapiens OX=9606 GN=DNAJA1 PE=1 SV=2	0.507487	0.000325433	0.00393554	0.339454	0.292778	0.623986	0.572007	0.586867	0.53724	0.380517	0.340148							0.718758	0.584718				0.988262	1.01174	1.08411	1.04063
P31930	QCR1_HUMAN Cytochrome b-c1 complex subunit 1, mitochondrial OS=Homo sapiens OX=9606 GN=UQCRC1 PE=1 SV=3	1.00125	0.987433	0.990616	1.14508	1.16213	1.34883	1.37499	0.972076	0.952501	1.16172	1.18903	0.895229	0.924228	0.801864	0.854333	0.898844	0.915607	1.1119	1	1.10707	1.02848	1.03231	1.62801	1.57126	0.860342	0.809083	0.97648	0.975703	1.01852	0.86926	0.866351	0.764763
P31939	PUR9_HUMAN Bifunctional purine biosynthesis protein PURH OS=Homo sapiens OX=9606 GN=ATIC PE=1 SV=3	0.768068	0.485781	0.651519	0.737589	0.567415	1.57405	1.50258	1.55759	2.07839	1.57559	1.53677							0.908417	1.06333				0.936674	0.93527	3.45613	3.56835
P31942	HNRH3_HUMAN Heterogeneous nuclear ribonucleoprotein H3 OS=Homo sapiens OX=9606 GN=HNRNPH3 PE=1 SV=2	0.50485	4.77645e-06	0.000191316	0.787996	0.764547	0.521092	0.579359	0.641426	0.63748	0.403331	0.391537	0.449641	0.554346	0.577184	0.411183	0.429704	0.424059	0.811318	1.00894	0.887021	0.854458	0.988906	1.70067	1.80337	0.779234	0.832088	1.04654	1	1.10784	0.98486	1.12836	1.13813
P31943	HNRH1_HUMAN Heterogeneous nuclear ribonucleoprotein H OS=Homo sapiens OX=9606 GN=HNRNPH1 PE=1 SV=4	0.513579	5.10526e-05	0.0010088	0.580197	0.590196	0.425164	0.437325	0.668309	0.658517	0.38554	0.368994	0.547895	0.70113	0.590847	0.461738	0.567488	0.525909	0.90785	0.913509	1.0545	0.824104	0.853439	1.00225	1	0.521601	0.442614	1.25558	1.20395	0.984409	1.72304	1.53368	1.4453
P31946	1433B_HUMAN 14-3-3 protein beta/alpha OS=Homo sapiens OX=9606 GN=YWHAB PE=1 SV=3	0.632227	0.0370342	0.114228	0.234301	0.232552	0.974751	1.06884	0.662546	0.672319	0.711747	0.70347	0.157978	0.173334	0.194161	0.335208	0.387682	0.45275	0.323125	0.320831	0.326435	0.331745	0.307753	0.577616	0.59041	1.34438	1.31041	1.07757	1.11184	1.06277	1.08116	1.03177	1
P31948	STIP1_HUMAN Stress-induced-phosphoprotein 1 OS=Homo sapiens OX=9606 GN=STIP1 PE=1 SV=1	1.56893	0.0604645	0.160404	1.57605	1.38955	3.43108	3.00385	2.81203	2.63155	2.06771	2.08516							0.990412	0.931635				0.948424	1.00959	2.62229	2.57885
P31949	S10AB_HUMAN Protein S100-A11 OS=Homo sapiens OX=9606 GN=S100A11 PE=1 SV=2	1.22899	0.541771	0.69936	2.15356	1.98979	0.945493	0.928321	3.10487	3.10616	0.695852	0.677143							2.45584	2.28795				0.979907	1.02009	0.698436	0.858004
P32119	PRDX2_HUMAN Peroxiredoxin-2 OS=Homo sapiens OX=9606 GN=PRDX2 PE=1 SV=5	4.98152	0.00167229	0.0128411	2.15193	2.24852	6.23904	6.57226	12.2578	12.2705	8.38378	8.65993	1.13188	1.36742	1.37383	3.07401	3.32235	3.41308	1.04442	0.981015	1.01522	1.02293	1	1.44406	1.50344	1.16962	1.17443	0.898464	0.85595	0.878526	0.737531	0.9454	0.915126
P32969	RL9_HUMAN 60S ribosomal protein L9 OS=Homo sapiens OX=9606 GN=RPL9 PE=1 SV=1	0.76418	0.0935947	0.215876	1.06191	0.980596	0.558221	0.573713	1.03549	1.12457	0.580625	0.57907							1.40814	1.29477				1.0291	0.946949	0.970895	0.72383
P33151	CADH5_HUMAN Cadherin-5 OS=Homo sapiens OX=9606 GN=CDH5 PE=1 SV=5	0.706435	0.182861	0.340024	1.5921	1.55422	0.664431	0.616954	0.480466	0.33424	0.644788	0.721739							1.87351	1.43453				0.865222	0.843247	0.922976	1.07702
P33176	KINH_HUMAN Kinesin-1 heavy chain OS=Homo sapiens OX=9606 GN=KIF5B PE=1 SV=1	0.702521	0.180116	0.337217	0.881906	0.765672	1.01059	0.663659	1.12197	1.26231	0.86286	0.725368							1.03409	0.965914				0.95144	0.728611	1.98307	2.12419
P34897	GLYM_HUMAN Serine hydroxymethyltransferase, mitochondrial OS=Homo sapiens OX=9606 GN=SHMT2 PE=1 SV=3	1.04515	0.674429	0.796065	1.40781	1.26996	0.788866	0.756767	1.5107	1.50676	0.874006	0.860228	1.32398	0.783256	0.767275	0.904765	0.653775	0.619316	1.1639	0.880786	0.831296	1.12108	1.11466	0.499696	0.793985	0.752258	0.73749	1.17752	1.12803	1.24331	0.807475	1	1.12862
P34932	HSP74_HUMAN Heat shock 70 kDa protein 4 OS=Homo sapiens OX=9606 GN=HSPA4 PE=1 SV=4	2.27734	0.00118201	0.010155	1.23657	1.26088	3.17085	3.00705	2.70107	2.39855	2.36937	2.32072							0.961427	1.04069				1.03857	1.32622	0.896726	0.817476
P35080	PROF2_HUMAN Profilin-2 OS=Homo sapiens OX=9606 GN=PFN2 PE=1 SV=3	0.980933	0.932501	0.963379									0.460584	0.741934	0.548115	1.12655	1.39624	1.65292			0.983584	1	1.04907					0.676736	0.516101	0.518489	1.42289	1.42875	1.46668
P35221	CTNA1_HUMAN Catenin alpha-1 OS=Homo sapiens OX=9606 GN=CTNNA1 PE=1 SV=1	0.41009	3.17316e-06	0.000144696									0.386968	0.33056	0.370903	0.53258	0.525228	0.297467			0.956291	0.777248	1					0.915492	1.07406	1.02662	1.26151	0.760028	1.16719
P35222	CTNB1_HUMAN Catenin beta-1 OS=Homo sapiens OX=9606 GN=CTNNB1 PE=1 SV=1	0.527277	5.10932e-11	2.524e-08	0.509517	0.494392	0.581057	0.558242	0.488497	0.490382	0.447559	0.493089	0.537337	0.493593	0.547289	0.52543	0.515568	0.55957	0.986046	1.05974	0.980576	1.02356	1.06454	0.706401	0.717998	1.02711	1.0664	0.944066	1.06304	1.0946	0.993156	0.987567	1
P35232	PHB_HUMAN Prohibitin OS=Homo sapiens OX=9606 GN=PHB PE=1 SV=1	0.952329	0.31635	0.491952	1.21437	1.22875	0.962788	0.966807	0.956383	0.988293	1.019	1.00539	0.838515	0.907721	0.927262	0.784417	0.798635	0.830226	1.15167	1.10403	1.10827	1.16383	1.11144	1.10151	1.11052	0.895262	0.890273	0.83924	0.926127	1	0.834225	0.947098	0.924454
P35237	SPB6_HUMAN Serpin B6 OS=Homo sapiens OX=9606 GN=SERPINB6 PE=1 SV=3	3.31965	0.00012807	0.00196684	2.7663	2.69927	4.51685	3.92987	5.37197	5.52599	3.41405	3.11366							1.44133	1.76434				0.993369	0.90056	0.973872	1.00663
P35244	RFA3_HUMAN Replication protein A 14 kDa subunit OS=Homo sapiens OX=9606 GN=RPA3 PE=1 SV=1	1.17889	0.1615	0.311848									1.32966	1.61256	1.43928	1.14098	0.954968	0.741295			0.812964	1.00032	1					0.884433	0.934587	0.963318	1.23699	1.07321	1.27918
P35527	K1C9_HUMAN Keratin, type I cytoskeletal 9 OS=Homo sapiens OX=9606 GN=KRT9 PE=1 SV=3	0.514178	0.0193194	0.0722104	0.556163	0.555334	0.52469	0.541754	0.102407	0.111697	0.269506	0.277237	0.994087	0.918065	0.853003	0.595593	0.567247	0.551211	1.00516	1	1.14918	0.939387	0.919176	1.12746	1.10671	0.486723	0.481891	2.21866	2.26427	2.15036	0.212798	0.203402	0.192209
P35555	FBN1_HUMAN Fibrillin-1 OS=Homo sapiens OX=9606 GN=FBN1 PE=1 SV=3	0.857359	0.37478	0.54614	1.32296	1.27787	0.516565	0.528724	1.18451	1.18245	0.838883	0.828469	1.15803	1.40947	1.23518	0.672173	0.750881	0.766357	1	0.901593	1.01119	0.938852	0.902352	0.724121	0.736359	0.343923	0.354681	1.15524	1.22041	1.12703	2.28896	2.27662	2.105
P35579	MYH9_HUMAN Myosin-9 OS=Homo sapiens OX=9606 GN=MYH9 PE=1 SV=4	0.833165	0.238769	0.409792	0.958161	0.965058	0.32407	0.327788	0.588388	0.613738	0.327982	0.344095	1.41494	1.28794	1.24313	0.760049	0.706087	0.722159	0.994139	0.989915	1.00652	1	0.969565	0.510634	0.512468	0.373853	0.375813	1.17736	1.09609	1.08634	1.22361	1.16581	1.1281
P35580	MYH10_HUMAN Myosin-10 OS=Homo sapiens OX=9606 GN=MYH10 PE=1 SV=3	1.04302	0.576888	0.725455	1.30967	1.27169	0.754375	0.741265	0.773281	1.04247	0.727988	0.738719	1.4388	1.26323	1.36423	1.06292	0.989089	0.968412	1.04825	1.14151	1	1.12951	1.15513	0.952866	0.928033	1.0176	1.01783	0.780662	0.832198	0.923799	0.901074	0.98011	1.03109
P35606	COPB2_HUMAN Coatomer subunit beta' OS=Homo sapiens OX=9606 GN=COPB2 PE=1 SV=2	0.478815	2.17843e-06	0.000109794	0.60279	0.457125	0.463433	0.400595	0.615471	0.558487	0.269252	0.425216							0.857543	1.06639				1.0875	1.10706	0.888137	0.933607
P35609	ACTN2_HUMAN Alpha-actinin-2 OS=Homo sapiens OX=9606 GN=ACTN2 PE=1 SV=1	0.58701	0.0770389	0.189812									0.762621	0.631084	0.953614	0.860998	0.85491	1.06593			2.35094	2.75642	2.71214					0.809565	0.690603	1.17094	0.768422	0.847642	1
P35611	ADDA_HUMAN Alpha-adducin OS=Homo sapiens OX=9606 GN=ADD1 PE=1 SV=2	1.06073	0.771204	0.870468	0.912457	0.955571	2.02693	2.04003	1.70917	1.70987	1.89071	1.84213	1.14902	1.10011	0.774006	1.7708	1.80569	1.6517	1	1.02115	1.18907	0.938849	0.903805	1.40744	1.53833	3.91488	4.04036	0.856694	0.925351	1.023	0.986942	0.92693	0.880511
P35612	ADDB_HUMAN Beta-adducin OS=Homo sapiens OX=9606 GN=ADD2 PE=1 SV=3	1.01296	0.967551	0.980451	0.49248	0.526838	1.63051	1.67818	1.07709	1.03088	1.36176	1.34645							0.244108	0.244245				1.01749	0.982514	2.24764	2.03438
P35613	BASI_HUMAN Basigin OS=Homo sapiens OX=9606 GN=BSG PE=1 SV=2	0.73568	0.0583793	0.15617	1.5199	1.50069	0.687206	0.703928	0.328039	0.357364	0.401672	0.419243	0.76323	0.8528	0.819202	0.354282	0.343045	0.400594	1.14738	1	1.10286	1.07967	1.03854	1.03092	0.99358	1.1251	1.15415	0.737624	0.764461	0.769029	0.59983	0.639922	0.581452
P35625	TIMP3_HUMAN Metalloproteinase inhibitor 3 OS=Homo sapiens OX=9606 GN=TIMP3 PE=1 SV=2	0.08161	0.00516522	0.0288862									0.0715396	0.0439393	0.041605	0.105064	0.113433	0.0961999			0.156588	0.134612	0.114093					1.6974	1.71713	1.80007	0.944116	1.10737	1
P35749	MYH11_HUMAN Myosin-11 OS=Homo sapiens OX=9606 GN=MYH11 PE=1 SV=3	1.73678	0.00202894	0.0147119	3.12802	3.12781	0.948204	0.964931	0.93378	0.960465	2.03739	2.08047	3.1471	2.71503	2.58748	2.23216	2.08666	1.99693	1.62426	1.70056	1.57684	1.70057	1.70981	1.79694	1.80988	0.536566	0.564073	0.957816	0.996753	1	0.650609	0.6111	0.621434
P35908	K22E_HUMAN Keratin, type II cytoskeletal 2 epidermal OS=Homo sapiens OX=9606 GN=KRT2 PE=1 SV=2	0.364698	0.0967031	0.220856	0.999496	1.06967	1.1071	1.11098	0.165681	0.162473	0.509154	0.532269	2.304	2.35174	2.00526	1.21988	1.28141	1.31831	1.04185	0.961821	1	1.03784	0.967669	2.65541	2.6964	0.817911	0.772817	11.3141	11.7073	11.2012	0.44688	0.405775	0.382397
P36021	MOT8_HUMAN Monocarboxylate transporter 8 OS=Homo sapiens OX=9606 GN=SLC16A2 PE=1 SV=2	0.823986	0.106003	0.2336									0.590284	0.760381	0.703272	0.698949	0.915752	1.08495			0.956831	0.61332	0.771416					1.0731	1.01687	0.900934	1.04301	1.27805	1
P36269	GGT5_HUMAN Glutathione hydrolase 5 proenzyme OS=Homo sapiens OX=9606 GN=GGT5 PE=1 SV=2	0.478577	0.00457436	0.0267424	0.580168	0.635765	0.208884	0.212178	0.251345	0.239562	0.297817	0.28534	1.10624	0.867509	1.01414	0.504752	0.468847	0.49332	1.62746	1.92747	1.43091	1.91753	1.98396	0.378044	0.400786	0.269459	0.245114	0.76154	0.914669	0.972409	1.07915	1	1.13429
P36542	ATPG_HUMAN ATP synthase subunit gamma, mitochondrial OS=Homo sapiens OX=9606 GN=ATP5F1C PE=1 SV=1	1.04103	0.621497	0.761205	1.19523	1.18502	1.29048	1.24908	1.0461	1.02761	1.29226	1.28549	0.847059	0.815862	0.929942	0.936367	0.961999	0.993641	1.10754	1.03786	1	1.11309	1.10501	1.64371	1.59729	0.887929	0.991559	0.867118	0.889161	1.02298	0.752753	0.754361	0.725415
P36578	RL4_HUMAN 60S ribosomal protein L4 OS=Homo sapiens OX=9606 GN=RPL4 PE=1 SV=5	0.686512	0.000802707	0.00762572	1.06988	1.03963	0.544179	0.520258	0.948029	0.976319	0.462936	0.482699	0.645902	0.679632	0.758954	0.551249	0.574996	0.561535	1.38723	1.21979	1.24861	1.33049	1.33144	1.00952	1.04808	1	0.970662	0.708556	0.636081	0.755774	0.832964	0.905713	0.935052
P36776	LONM_HUMAN Lon protease homolog, mitochondrial OS=Homo sapiens OX=9606 GN=LONP1 PE=1 SV=2	0.838247	0.0267558	0.0907371	0.787391	0.757253	0.818752	0.770686	0.733636	0.700543	0.822823	0.82071	0.949221	0.767434	0.907241	1.18827	0.572649	0.742873	0.918142	0.998533	0.52732	1.07828	1.26942	0.983163	1.02884	0.65434	0.646691	1.17385	0.913118	1.16704	1	1.05106	1.08407
P36871	PGM1_HUMAN Phosphoglucomutase-1 OS=Homo sapiens OX=9606 GN=PGM1 PE=1 SV=3	1.36038	0.178933	0.335668									1.71018	1.77604	1.6814	0.69646	0.673544	0.768084			1.19283	1.06316	0.241104					0.989939	1.14925	0.429383	0.935146	1.05468	1
P36873	PP1G_HUMAN Serine/threonine-protein phosphatase PP1-gamma catalytic subunit OS=Homo sapiens OX=9606 GN=PPP1CC PE=1 SV=1	1.07394	0.445876	0.61383	0.733371	0.702756	1.36768	1.22657	1.1763	1.2011	0.917365	1.06784							0.859435	0.984635				0.924507	1.01536	1.0336	1.0438
P36957	ODO2_HUMAN Dihydrolipoyllysine-residue succinyltransferase component of 2-oxoglutarate dehydrogenase complex, mitochondrial OS=Homo sapiens OX=9606 GN=DLST PE=1 SV=4	0.839393	0.047619	0.135434	1.28904	1.29114	0.922424	0.892927	0.744298	0.796536	1.01335	0.942988	0.865255	0.731516	0.810402	0.675912	0.673139	0.671762	1.23298	1.35571	1.23586	1.31405	1.33312	1.20705	1.25332	0.705099	0.814034	0.819329	1	0.867578	0.883742	0.86068	0.843972
P36969	GPX4_HUMAN Phospholipid hydroperoxide glutathione peroxidase OS=Homo sapiens OX=9606 GN=GPX4 PE=1 SV=3	1.4875	0.0236179	0.0833913	1.41724	1.1671	1.7692	1.99444	1.17472	1.02654	1.14147	1.37064							0.603268	0.528009				1.15754	0.985316	1.28835	1.01468
P37802	TAGL2_HUMAN Transgelin-2 OS=Homo sapiens OX=9606 GN=TAGLN2 PE=1 SV=3	0.574602	0.1256	0.263679									0.392537	0.569829	0.527225	0.874398	1.20248	1.30527			0.529246	0.496637	0.499792					2.65194	2.55914	2.83662	0.955137	1.18916	1
P37837	TALDO_HUMAN Transaldolase OS=Homo sapiens OX=9606 GN=TALDO1 PE=1 SV=2	1.72452	0.00506546	0.0285438	0.866277	0.635216	1.64521	1.40396	3.50606	2.90479	1.17687	1.34017	1.46104	1.35219	1.35766	1.80109	2.00369	2.08327	1.65438	0.477103	0.953924	1.11723	1.12607	1.24348	0.313052	1	1.18471	0.924546	1.09384	1.01103	0.722622	0.941983	0.859635
P37840	SYUA_HUMAN Alpha-synuclein OS=Homo sapiens OX=9606 GN=SNCA PE=1 SV=1	0.749094	0.316337	0.491952	0.867249	0.756889	0.913373	0.97055	0.56138	0.437708	0.993756	0.9578							0.394298	0.56563				1.85372	1.65287	1.00233	0.99767
P38117	ETFB_HUMAN Electron transfer flavoprotein subunit beta OS=Homo sapiens OX=9606 GN=ETFB PE=1 SV=3	1.39888	0.0126012	0.0534072	2.24457	2.30671	1.73934	1.64915	1.66427	1.65637	1.92992	1.92134	1.01008	1.09658	1.06584	0.886469	0.707861	1.07829	1.42901	1.34531	1.2802	1.48437	1.3969	1.23991	1.1617	0.763075	0.813534	0.675859	0.818604	0.800952	1	0.926931	0.914886
P38159	RBMX_HUMAN RNA-binding motif protein, X chromosome OS=Homo sapiens OX=9606 GN=RBMX PE=1 SV=3	0.429384	0.00612602	0.0323664	0.452727	0.595998	0.601066	0.543066	0.479264	0.445796	0.337073	0.313634							0.972202	1.0278				1.59088	1.45757	0.741632	0.792534
P38606	VATA_HUMAN V-type proton ATPase catalytic subunit A OS=Homo sapiens OX=9606 GN=ATP6V1A PE=1 SV=2	1.45826	0.144639	0.290454	0.750525	0.808461	4.3674	4.30457	2.51913	2.29807	2.865	2.83385	0.603063	0.589131	0.5788	1.27775	1.31824	1.31174	1	0.90183	0.935922	0.971996	0.944827	2.1889	2.21755	2.35921	2.3212	0.867189	0.784954	0.815566	1.02332	1.03477	1.04852
P38646	GRP75_HUMAN Stress-70 protein, mitochondrial OS=Homo sapiens OX=9606 GN=HSPA9 PE=1 SV=2	1.22025	0.0398703	0.119518	1.38755	1.39015	1.57686	1.62089	1.60616	1.63435	1.55548	1.59679	0.885886	0.854254	0.85477	1.60979	1.17473	1.07859	1.38604	1.393	1.37566	1.45135	1.34155	1.45176	1.36742	0.993366	1	0.773701	0.733575	0.890769	0.817128	0.78975	0.765101
P38919	IF4A3_HUMAN Eukaryotic initiation factor 4A-III OS=Homo sapiens OX=9606 GN=EIF4A3 PE=1 SV=4	0.754814	0.02508	0.0868425	1.16857	1.07344	0.912805	0.787177	0.865066	0.759247	0.507975	0.349094	0.794755	0.780806	1.0717	0.582111	0.51686	0.646341	1.11461	0.860022	0.827582	1	1.13436	1.55334	1.77888	0.581891	0.520677	0.968541	1.04818	1.15445	0.80338	1.01103	0.995854
P39019	RS19_HUMAN 40S ribosomal protein S19 OS=Homo sapiens OX=9606 GN=RPS19 PE=1 SV=2	0.624291	0.026482	0.0901178	0.776395	0.895136	0.400625	0.421461	0.63193	0.643027	0.32826	0.233806							0.494157	0.609101				1.02384	1.01953	1.07557	0.980473
P39023	RL3_HUMAN 60S ribosomal protein L3 OS=Homo sapiens OX=9606 GN=RPL3 PE=1 SV=2	0.642859	0.00510017	0.0286064	0.88248	0.931178	0.475098	0.429509	0.900425	0.906853	0.452406	0.50126							1.30374	1.20406				1.03116	0.968836	0.960899	0.923695
P39059	COFA1_HUMAN Collagen alpha-1(XV) chain OS=Homo sapiens OX=9606 GN=COL15A1 PE=1 SV=2	1.27202	0.191181	0.350224	1.22863	1.48064	0.325535	0.264815	1.17039	1.06586	0.57962	0.579022	1.99449	1.8953	2.01937	0.964616	1.02476	0.971071	1.28855	1.09271	1.20393	1.13948	1.22847	0.40537	0.410321	0.410197	0.397244	0.692481	0.853391	0.927764	1	1.01865	1.04114
P39060	COIA1_HUMAN Collagen alpha-1(XVIII) chain OS=Homo sapiens OX=9606 GN=COL18A1 PE=1 SV=5	0.941186	0.624032	0.76368	1.45609	1.45244	0.541977	0.534282	0.723827	0.691172	0.672356	0.663853	1.14755	1.13177	1.15374	1.03852	0.977195	0.963704	1.3709	1.3864	1.48271	1.3583	1.29495	0.780376	0.783052	0.459332	0.463125	1.02026	1.05479	1	0.840665	0.849536	0.823561
P39656	OST48_HUMAN Dolichyl-diphosphooligosaccharide--protein glycosyltransferase 48 kDa subunit OS=Homo sapiens OX=9606 GN=DDOST PE=1 SV=4	0.904579	0.272949	0.44648	1.2016	1.18161	0.504537	0.548532	0.994327	0.927024	0.556258	0.607871	1.17401	0.961841	1.23113	0.867606	0.785531	0.954828	1.07707	1.18527	0.928935	1.2476	1.21698	0.890861	0.917437	0.637546	0.616049	1.01982	0.945833	1.2142	0.87013	1	1.03398
P40123	CAP2_HUMAN Adenylyl cyclase-associated protein 2 OS=Homo sapiens OX=9606 GN=CAP2 PE=1 SV=1	0.710488	0.255688	0.427921	0.298737	0.291573	0.739684	0.70457	0.446585	0.498482	0.836465	0.841551							0.221759	0.178583				0.936041	1.06396	1.12193	1.3944
P40227	TCPZ_HUMAN T-complex protein 1 subunit zeta OS=Homo sapiens OX=9606 GN=CCT6A PE=1 SV=3	1.24247	0.00619376	0.0325718	1.67995	1.62636	1.10613	1.06411	1.35191	1.3721	1.48945	1.47875	1.12676	1.03837	1.26936	1.18171	1.05773	1.14689	1.01858	0.960139	0.827115	1.07036	1.07061	1.05688	1.04337	1.52178	1.59784	0.88	0.746465	0.991561	0.802649	0.925807	1
P40429	RL13A_HUMAN 60S ribosomal protein L13a OS=Homo sapiens OX=9606 GN=RPL13A PE=1 SV=2	0.723456	0.0184415	0.070258	1.03206	0.967012	0.65534	0.580556	0.899831	1.05445	0.550734	0.516385							1.33306	1.23126				0.986175	0.936832	0.984757	1.01383
P40925	MDHC_HUMAN Malate dehydrogenase, cytoplasmic OS=Homo sapiens OX=9606 GN=MDH1 PE=1 SV=4	4.18576	0.00168066	0.012872	1.68854	1.69089	9.92905	9.77056	6.47585	6.50672	8.46166	8.61001	1.01893	1.11233	0.963106	3.04265	3.50966	3.66978	1	0.953865	1.01046	0.967692	0.952642	2.13128	2.11111	0.768203	0.727992	1.1348	0.985565	1.12697	0.914994	1.18577	1.03778
P40926	MDHM_HUMAN Malate dehydrogenase, mitochondrial OS=Homo sapiens OX=9606 GN=MDH2 PE=1 SV=3	1.85322	0.00874122	0.0411907	2.74624	2.79489	5.90843	5.98656	3.49192	3.44289	4.7912	4.84254	1.28558	1.10125	1.21001	2.1447	2.04396	2.1687	2.39445	2.4825	2.25219	2.46444	2.59879	3.34036	3.38472	1	0.958224	0.65508	0.639243	0.619354	0.853693	0.870009	0.901559
P40939	ECHA_HUMAN Trifunctional enzyme subunit alpha, mitochondrial OS=Homo sapiens OX=9606 GN=HADHA PE=1 SV=2	0.860507	0.0558273	0.150672	1.24093	1.2722	0.590588	0.61898	0.708301	0.718582	0.875434	0.870689	1.07869	1.16701	1.03902	0.875216	0.951405	0.88571	1.35102	1.2586	1.32791	1.3162	1.27032	0.851723	0.863241	0.975115	1	1.00306	1.09744	0.977321	0.899169	0.967575	0.894232
P41222	PTGDS_HUMAN Prostaglandin-H2 D-isomerase OS=Homo sapiens OX=9606 GN=PTGDS PE=1 SV=1	0.720327	0.0669681	0.172603									1.053	1.00763	0.74474	0.725321	0.668465	0.468989			1.00615	0.69836	0.83747					1.66803	1.39261	1.36893	1	0.901108	0.84822
P41240	CSK_HUMAN Tyrosine-protein kinase CSK OS=Homo sapiens OX=9606 GN=CSK PE=1 SV=1	0.447992	0.0398796	0.119518	0.331281	0.367551	0.451649	0.564736	0.856147	0.9111	0.390107	0.412788							1.77246	2.06685				0.64095	0.694019	1.0743	0.925704
P41252	SYIC_HUMAN Isoleucine--tRNA ligase, cytoplasmic OS=Homo sapiens OX=9606 GN=IARS PE=1 SV=2	0.666314	0.000507962	0.00547491									0.668795	0.544602	0.578863	0.74204	0.604354	0.671092			0.724003	0.85512	0.738219					0.877565	1	1.11934	1.06983	1.10586	1.08653
P42704	LPPRC_HUMAN Leucine-rich PPR motif-containing protein, mitochondrial OS=Homo sapiens OX=9606 GN=LRPPRC PE=1 SV=3	1.14452	0.419976	0.588562	1.59461	1.33188	1.57198	1.18297	1.57551	1.4386	1.14269	1.27257							1.81246	1.8132				0.970424	1.02958	0.80161	0.853639
P42765	THIM_HUMAN 3-ketoacyl-CoA thiolase, mitochondrial OS=Homo sapiens OX=9606 GN=ACAA2 PE=1 SV=2	0.927776	0.229866	0.399206	1.3984	1.28035	0.902443	0.962559	0.926964	0.861263	0.97056	1.03655	0.814953	0.925022	0.947518	0.84605	0.929352	0.906968	1.1309	0.908276	1.08025	0.978506	1	0.914754	0.837873	1.22894	1.51129	0.882551	0.976161	1.10753	0.996554	1.19167	1.08633
P42766	RL35_HUMAN 60S ribosomal protein L35 OS=Homo sapiens OX=9606 GN=RPL35 PE=1 SV=2	0.384902	0.0641687	0.167869	0.337055	0.348596	0.385781	0.407431	0.393478	0.37235	0.158371	0.172079							0.201124	0.153622				1.01424	0.985757	1.28619	1.37685
P43003	EAA1_HUMAN Excitatory amino acid transporter 1 OS=Homo sapiens OX=9606 GN=SLC1A3 PE=1 SV=1	1.49479	0.0150192	0.0614026	1.51145	1.5181	2.78189	2.88759	1.36397	1.37869	1.78897	1.73135	2.02719	1.59442	2.36964	2.54506	2.18417	2.46977	0.802311	0.860766	0.532225	0.900271	1.06212	2.28087	2.42351	2.88604	2.80956	0.817929	0.720705	1	0.81997	1.01012	1.25249
P43004	EAA2_HUMAN Excitatory amino acid transporter 2 OS=Homo sapiens OX=9606 GN=SLC1A2 PE=1 SV=2	1.119	0.653474	0.786079	1.43851	1.44094	3.25787	3.42792	1.28153	1.31332	2.74092	2.82195	0.710679	0.903574	0.615798	1.46239	1.54898	1.58725	1.18231	0.988291	1.3009	1.00416	0.95083	4.16392	4.075	2.96213	2.60928	1	0.896599	0.80554	0.491523	0.536677	0.54078
P43034	LIS1_HUMAN Platelet-activating factor acetylhydrolase IB subunit alpha OS=Homo sapiens OX=9606 GN=PAFAH1B1 PE=1 SV=2	0.531646	1.64292e-05	0.00045089	0.741303	0.860438	0.403109	0.801745	0.687921	0.840782	0.45935	0.429822	0.323052	0.431962	0.709337	0.255298	0.306324	0.513149	1.0213	0.925018	0.750143	1.08319	1.08615	0.683167	0.701811	1.55272	1.72489	0.986657	0.890631	1	1.16117	1.09944	0.979726
P43121	MUC18_HUMAN Cell surface glycoprotein MUC18 OS=Homo sapiens OX=9606 GN=MCAM PE=1 SV=2	0.790089	0.103029	0.229608	1.3899	1.45384	0.43492	0.482052	0.671833	0.647921	0.792525	0.823213	0.865351	1.04419	0.915218	0.785491	0.89465	0.939619	1.77549	1.48999	1.77265	1.56679	1.55877	0.822593	0.857527	0.523167	0.488464	0.879645	0.859222	0.790094	1.02301	1.05646	1
P43243	MATR3_HUMAN Matrin-3 OS=Homo sapiens OX=9606 GN=MATR3 PE=1 SV=2	0.562082	0.0209367	0.0767074	0.537885	0.53437	0.999449	1.01386	0.766359	0.680304	0.49614	0.490417	0.748486	0.630969	0.721157	0.800038	0.827898	0.80549	1.01428	1.13509	1.15368	1.03512	1.03525	3.28684	3.29597	0.87551	0.895841	0.855559	1	0.907025	0.943226	0.888738	0.840326
P43304	GPDM_HUMAN Glycerol-3-phosphate dehydrogenase, mitochondrial OS=Homo sapiens OX=9606 GN=GPD2 PE=1 SV=3	1.20081	0.0169178	0.0665314	1.17392	1.15483	1.7324	1.594	1.32377	1.3426	1.29896	1.3344	1.15599	0.881396	0.844849	1.19763	1.10973	0.923811	1.00258	1.09324	1.27931	0.875244	0.989176	1.22912	1.26607	1	1.06279	1.22728	0.989418	0.790598	0.836793	0.736249	0.851322
P43307	SSRA_HUMAN Translocon-associated protein subunit alpha OS=Homo sapiens OX=9606 GN=SSR1 PE=1 SV=3	0.895428	0.227936	0.396247	1.09876	1.20428	0.589599	0.534542	1.40411	1.29732	0.68288	0.57733	1.01774	1.06006	1.22382	0.77803	0.815861	0.940437	1.32397	1.24681	1.26229	1.27326	1.32061	0.890474	0.890986	0.750099	0.853981	1.02425	0.946376	1.12683	0.946257	1	0.967983
P45974	UBP5_HUMAN Ubiquitin carboxyl-terminal hydrolase 5 OS=Homo sapiens OX=9606 GN=USP5 PE=1 SV=2	0.463955	1.07118e-05	0.000323977	0.179674	0.200176	0.839084	0.792462	0.638988	0.690605	0.592101	0.615262	0.189632	0.149399	0.199575	0.472954	0.408171	0.436259	0.960909	1.01381	0.56193	1.21123	1.18892	1.15903	1.20197	1.36218	1.3812	0.470986	0.57525	1	0.834093	0.899231	0.969062
P46459	NSF_HUMAN Vesicle-fusing ATPase OS=Homo sapiens OX=9606 GN=NSF PE=1 SV=3	0.954096	0.875609	0.933899	0.815217	0.832134	4.45255	4.35347	2.70067	2.77235	3.08937	3.18823	0.547894	0.632784	0.670804	1.55652	1.66256	1.90697	1	0.940538	0.99834	0.932542	0.979925	4.50085	4.52734	5.91799	6.14417	0.871381	0.909317	0.925401	1.29634	1.44768	1.37836
P46776	RL27A_HUMAN 60S ribosomal protein L27a OS=Homo sapiens OX=9606 GN=RPL27A PE=1 SV=2	0.659986	0.00499197	0.028237	0.933803	0.882705	0.492859	0.511684	0.834458	0.833625	0.366946	0.370243							0.861138	0.972758				1.02724	1.06351	0.96365	1.05083
P46777	RL5_HUMAN 60S ribosomal protein L5 OS=Homo sapiens OX=9606 GN=RPL5 PE=1 SV=3	0.772594	0.0221804	0.0800764	0.963675	0.973089	0.422066	0.459373	1.23536	1.15123	0.401119	0.441177	0.993558	0.851519	0.989631	0.545074	0.502042	0.580857	1.11377	1.18163	1.04376	1.24273	1.15662	0.827457	0.872006	0.898345	0.724453	0.667062	0.718768	0.963318	1	1.12734	1.03762
P46781	RS9_HUMAN 40S ribosomal protein S9 OS=Homo sapiens OX=9606 GN=RPS9 PE=1 SV=3	0.701428	0.000576253	0.0059306	1.07674	0.965409	0.566564	0.544056	1.09896	1.06524	0.530312	0.497351	0.603374	0.625265	0.685442	0.586091	0.512853	0.559077	1.25713	1.15787	1.09971	1.31001	1.21279	0.910521	0.881435	0.985427	1.03486	0.93799	1	1.10604	0.695591	0.779071	0.779338
P46821	MAP1B_HUMAN Microtubule-associated protein 1B OS=Homo sapiens OX=9606 GN=MAP1B PE=1 SV=2	0.971509	0.890751	0.940572	0.776991	0.76758	1.75703	1.9241	1.41131	1.50524	1.44889	1.4063	0.868275	0.982917	0.771676	2.24735	1.65645	1.79092	0.445347	0.512096	0.343668	0.448125	0.64437	1.10584	1.09169	2.67973	2.65797	0.946435	1	0.995322	3.09393	2.57136	2.76569
P46939	UTRO_HUMAN Utrophin OS=Homo sapiens OX=9606 GN=UTRN PE=1 SV=2	0.499506	6.56104e-07	4.22759e-05	0.853764	0.754188	0.354062	0.366405	0.35508	0.361082	0.490977	0.476814	0.586132	0.561684	0.676701	0.43046	0.457037	0.457948	1.21143	1.33041	1.00651	1.44125	1.36501	0.75107	0.77687	0.714052	0.622314	0.982293	1	1.29548	0.842672	0.996429	1.07013
P46940	IQGA1_HUMAN Ras GTPase-activating-like protein IQGAP1 OS=Homo sapiens OX=9606 GN=IQGAP1 PE=1 SV=1	0.496701	0.00509373	0.0286064	0.759366	0.824312	0.438092	0.515022	1.03606	1.03068	0.526662	0.481352	0.739392	0.667487	0.558372	0.780104	0.789004	0.635018	0.923522	1	1.00186	0.956965	0.926456	0.362122	0.35662	0.813453	0.88522	2.36967	2.54477	2.89325	1.97147	2.09925	1.99373
P46976	GLYG_HUMAN Glycogenin-1 OS=Homo sapiens OX=9606 GN=GYG1 PE=1 SV=4	2.03817	0.000162219	0.00240068	1.91898	2.00371	1.6894	1.60212	1.45606	1.75578	2.23956	2.43406							1.03202	0.986723				0.994387	1.25427	0.283322	1.00561
P47755	CAZA2_HUMAN F-actin-capping protein subunit alpha-2 OS=Homo sapiens OX=9606 GN=CAPZA2 PE=1 SV=3	0.741588	0.00123171	0.0104579	0.675281	0.760265	0.999276	1.05263	0.999802	0.912143	0.878133	0.913849	0.580641	0.485873	0.575306	0.806539	0.864987	0.906691	0.898365	1.02177	0.944653	0.935553	1	0.848417	0.847756	0.914264	0.856841	1.50838	1.35189	1.46055	1.3138	1.3055	1.27923
P47756	CAPZB_HUMAN F-actin-capping protein subunit beta OS=Homo sapiens OX=9606 GN=CAPZB PE=1 SV=4	0.754712	0.00550225	0.0303156	0.728845	0.742921	1.05925	1.07269	1.07991	1.16044	0.841737	0.861932	0.424082	0.407035	0.5446	0.696925	0.690351	0.802276	0.903608	1	0.87196	1.01025	0.973203	0.878428	0.827513	0.765502	0.761201	1.29156	1.24061	1.3529	1.28831	1.33598	1.27556
P47897	SYQ_HUMAN Glutamine--tRNA ligase OS=Homo sapiens OX=9606 GN=QARS PE=1 SV=1	0.708638	0.0194611	0.0724656	0.600757	0.729161	0.598291	0.590725	1.08868	1.1694	0.671133	0.646176							1.37477	1.2379				0.988149	1.01185	0.941439	0.895932
P47985	UCRI_HUMAN Cytochrome b-c1 complex subunit Rieske, mitochondrial OS=Homo sapiens OX=9606 GN=UQCRFS1 PE=1 SV=2	0.94672	0.606823	0.750052	1.11414	1.13513	1.34789	1.44114	0.816552	0.812408	1.04749	1.08791	0.839712	0.565631	0.69391	0.947636	0.661053	0.966996	0.905128	1.10429	0.772698	1.13848	1.10295	1.65942	1.63737	0.77908	0.781774	1.13659	1	1.0255	0.616771	0.78914	0.803776
P48047	ATPO_HUMAN ATP synthase subunit O, mitochondrial OS=Homo sapiens OX=9606 GN=ATP5PO PE=1 SV=1	1.07685	0.3193	0.493949	1.08681	1.05237	1.34292	1.23745	0.925351	0.931753	1.2526	1.12817	1.31722	1.13799	0.810528	1.25192	1.14688	0.935846	1	1.12523	1.19001	0.970757	1.02707	1.56146	1.43779	0.964724	0.983393	1.07354	1.12786	0.874002	0.829777	0.651631	0.662208
P48059	LIMS1_HUMAN LIM and senescent cell antigen-like-containing domain protein 1 OS=Homo sapiens OX=9606 GN=LIMS1 PE=1 SV=4	0.226814	7.51575e-07	4.73972e-05	0.257132	0.259012	0.234501	0.218664	0.288883	0.274129	0.241617	0.223353	0.118825	0.121506	0.151334	0.133756	0.155242	0.164872	1.0656	1.08254	1	1.10911	1.1131	0.429538	0.407963	0.422097	0.452507	1.1548	1.28835	1.35717	0.82666	0.873432	0.846148
P48509	CD151_HUMAN CD151 antigen OS=Homo sapiens OX=9606 GN=CD151 PE=1 SV=3	0.873137	0.377011	0.548312	1.39997	1.41156	0.377958	0.401116	0.364455	0.356408	0.507114	0.591011	1.13864	1.31737	1.07497	0.631711	0.688223	0.749844	1.13072	0.829693	1.09938	0.94923	0.892008	0.604054	0.642142	0.327977	0.433174	1.22698	1.10756	1.03694	1	1.17539	1.05558
P48556	PSMD8_HUMAN 26S proteasome non-ATPase regulatory subunit 8 OS=Homo sapiens OX=9606 GN=PSMD8 PE=1 SV=2	0.817986	0.199201	0.359581	0.463633	0.426534	0.814181	0.923799	1.24305	1.24989	0.745092	0.873214							0.939215	0.849325				1.00249	0.997512	1.30668	1.08404
P48643	TCPE_HUMAN T-complex protein 1 subunit epsilon OS=Homo sapiens OX=9606 GN=CCT5 PE=1 SV=1	1.40843	0.00209791	0.0150927	1.83597	1.82088	1.31572	1.3517	1.71043	1.82635	1.81975	1.80692	1.01548	1.08465	1.13017	0.925088	0.968693	1.20686	1.04414	1	0.933037	1.07474	1.05843	1.06465	1.09411	1.57529	1.61867	0.690699	0.731575	0.76195	0.800258	0.74617	0.882848
P48681	NEST_HUMAN Nestin OS=Homo sapiens OX=9606 GN=NES PE=1 SV=2	0.312176	0.00048121	0.00528262									0.167694	0.174122	0.484119	0.244479	0.204584	0.369178			0.378893	0.486661	0.524618					1.01417	1.15309	1.34666	0.899058	1.09709	1
P48735	IDHP_HUMAN Isocitrate dehydrogenase [NADP], mitochondrial OS=Homo sapiens OX=9606 GN=IDH2 PE=1 SV=2	1.20282	0.227135	0.395087	1.21754	1.18639	1.88141	1.91748	1.49694	1.49067	2.21044	2.19699	0.706693	0.706129	0.68914	1.14142	1.12935	1.20829	1.09087	0.998338	1	1.09168	1.04213	1.66265	1.61827	1.99396	2.15025	0.793103	0.796623	0.856079	0.614223	0.703621	0.671998
P49189	AL9A1_HUMAN 4-trimethylaminobutyraldehyde dehydrogenase OS=Homo sapiens OX=9606 GN=ALDH9A1 PE=1 SV=3	2.469	8.42357e-06	0.000267265	2.59293	2.66725	3.73105	3.59595	2.737	2.76877	3.27319	3.51047	1.07	1.44185	1.28291	2.24856	2.7709	2.96657	1.23258	1	1.19983	1.14231	1.00673	1.55849	1.40977	0.942186	1.00342	0.827699	0.775911	0.959153	0.964537	0.940048	0.94492
P49327	FAS_HUMAN Fatty acid synthase OS=Homo sapiens OX=9606 GN=FASN PE=1 SV=3	1.09766	0.770033	0.869786	0.425333	0.429015	1.75042	1.98813	1.7673	1.92084	1.4551	1.44026							0.429597	0.37228				0.980478	1.01952	2.26737	2.56727
P49368	TCPG_HUMAN T-complex protein 1 subunit gamma OS=Homo sapiens OX=9606 GN=CCT3 PE=1 SV=4	1.34214	0.00161658	0.0125106	1.72102	1.71468	1.2504	1.27207	1.60734	1.68034	1.5411	1.57224	1.26448	1.15987	1.1362	1.14226	1.1032	1.06622	1.00331	1	0.976052	1.00842	1.0205	1.0712	1.11131	1.61669	1.691	0.714676	0.658578	0.809749	0.873479	0.904683	0.892794
P49411	EFTU_HUMAN Elongation factor Tu, mitochondrial OS=Homo sapiens OX=9606 GN=TUFM PE=1 SV=2	0.837119	0.00885955	0.0414191	1.02329	0.957851	0.901379	0.853755	0.765462	0.761936	0.835144	0.830284	0.635652	0.639691	0.676809	0.677637	0.61693	0.724354	1.04444	0.999477	1	1.04131	1.02457	1.08857	1.05948	0.687233	0.674507	0.996149	1.02054	1.09042	0.7448	0.744954	0.73469
P49418	AMPH_HUMAN Amphiphysin OS=Homo sapiens OX=9606 GN=AMPH PE=1 SV=1	1.82433	0.0522101	0.143954	0.932823	0.870455	3.75429	3.87936	1.55712	1.66753	2.21214	2.37169							0.928555	0.879037				0.968995	1.031	1.6851	1.59706
P49419	AL7A1_HUMAN Alpha-aminoadipic semialdehyde dehydrogenase OS=Homo sapiens OX=9606 GN=ALDH7A1 PE=1 SV=5	1.66521	0.00495643	0.0281974	1.50261	1.46829	2.1263	2.04692	1.74981	1.68899	2.30272	2.28579							0.87398	1.12602				0.748509	0.641663	1.89394	1.54898
P49720	PSB3_HUMAN Proteasome subunit beta type-3 OS=Homo sapiens OX=9606 GN=PSMB3 PE=1 SV=2	1.57514	0.0188762	0.0710014	1.55948	1.67673	2.52139	2.14505	2.42566	2.22563	2.10381	1.91228							1.72538	2.53545				0.858697	1.1413	0.804026	0.824945
P49748	ACADV_HUMAN Very long-chain specific acyl-CoA dehydrogenase, mitochondrial OS=Homo sapiens OX=9606 GN=ACADVL PE=1 SV=1	1.0745	0.476534	0.642344	1.62346	1.61594	0.77831	0.777068	0.928625	0.958879	0.9529	0.968068	1.12788	1.25541	1.21712	0.695044	0.818936	0.933754	1.26649	1.22637	1.1823	1.30948	1.2475	0.815439	0.829523	0.570941	0.608121	0.67853	0.785096	0.934645	1.08929	1.06586	1
P49755	TMEDA_HUMAN Transmembrane emp24 domain-containing protein 10 OS=Homo sapiens OX=9606 GN=TMED10 PE=1 SV=2	0.981296	0.848906	0.92027	1.30879	1.53507	0.535713	0.594662	1.21463	1.31041	0.644449	0.80203	0.927101	1.25438	1.06295	0.642556	0.802768	0.836333	1.1846	1	1.23144	1.03786	1.0076	1.02668	1.15304	0.665948	1.11184	0.959167	0.813531	0.98603	0.708973	0.965068	0.857466
P49821	NDUV1_HUMAN NADH dehydrogenase [ubiquinone] flavoprotein 1, mitochondrial OS=Homo sapiens OX=9606 GN=NDUFV1 PE=1 SV=4	0.990556	0.906802	0.947396	1.28233	1.24104	1.4323	1.33163	1.11504	1.13667	1.30653	1.23716	0.888885	0.945462	0.857827	0.94147	0.88021	1.06814	1.02011	0.990843	0.962656	1.05766	0.99611	1.75853	1.8414	0.960185	1	1.1291	1.1824	1.14957	0.937712	0.999971	0.957378
P49961	ENTP1_HUMAN Ectonucleoside triphosphate diphosphohydrolase 1 OS=Homo sapiens OX=9606 GN=ENTPD1 PE=1 SV=1	1.20804	0.315887	0.491952	1.8891	1.58498	0.429552	0.388347	0.381688	0.370736	0.627567	0.663614	1.87513	1.83344	1.82174	1.2754	1.2062	1.29609	0.917632	1.11748	1.14279	1	0.909881	0.480756	0.510635	0.263222	0.317426	1.36239	1.36493	1.36102	0.892194	1.1685	1.06563
P50148	GNAQ_HUMAN Guanine nucleotide-binding protein G(q) subunit alpha OS=Homo sapiens OX=9606 GN=GNAQ PE=1 SV=4	1.01098	0.884393	0.938406	1.13882	1.08753	1.4549	1.35862	0.896148	0.95844	1.08252	1.01514	1.2862	1.07535	1.10691	1.06087	0.986915	0.977726	0.875324	0.927399	0.910862	0.871902	0.92132	1.31301	1.3454	1.62493	1.6554	1.00515	0.958109	0.873365	1.06549	1	1.06438
P50150	GBG4_HUMAN Guanine nucleotide-binding protein G(I)/G(S)/G(O) subunit gamma-4 OS=Homo sapiens OX=9606 GN=GNG4 PE=1 SV=1	1.11718	0.54779	0.703183	1.66967	1.62785	1.18482	1.23123	0.740788	0.732306	0.927297	0.767326							0.624008	0.847272				1.26783	1.32215	1.15273	0.748334
P50213	IDH3A_HUMAN Isocitrate dehydrogenase [NAD] subunit alpha, mitochondrial OS=Homo sapiens OX=9606 GN=IDH3A PE=1 SV=1	1.32342	0.148218	0.294252	1.25966	1.21339	3.05068	3.00534	1.93826	1.86712	2.29624	2.28566	0.511419	0.588988	0.532909	0.974166	1.14354	1.3138	1.09048	0.844872	0.966726	0.936302	1	2.08073	2.17388	1.38151	1.63768	1.01228	0.959113	0.961003	0.877832	1.00112	0.872279
P50395	GDIB_HUMAN Rab GDP dissociation inhibitor beta OS=Homo sapiens OX=9606 GN=GDI2 PE=1 SV=2	1.79006	0.0710821	0.179921									0.931981	0.745065	1.65489	2.56467	2.50356	2.74289			0.520805	0.858515	1					0.89561	1.01541	1.46131	0.855992	1.28726	1.44255
P50402	EMD_HUMAN Emerin OS=Homo sapiens OX=9606 GN=EMD PE=1 SV=1	0.787565	0.160214	0.310578	1.27972	1.22772	0.575596	0.604607	0.79428	0.704141	0.641843	0.690431							1.49588	1.11935				0.977281	1.02272	0.754362	0.837834
P50416	CPT1A_HUMAN Carnitine O-palmitoyltransferase 1, liver isoform OS=Homo sapiens OX=9606 GN=CPT1A PE=1 SV=2	0.959914	0.728747	0.840143	1.43901	1.3302	0.533665	0.560036	0.621	0.659539	0.613625	0.597687	1.45768	1.70787	1.46238	0.853292	0.957791	1.04794	1	0.916582	1.09711	0.802112	0.975651	1.0584	1.09421	0.843239	0.861948	1.29466	1.19127	1.2437	0.976026	1.12675	0.968099
P50454	SERPH_HUMAN Serpin H1 OS=Homo sapiens OX=9606 GN=SERPINH1 PE=1 SV=2	0.658453	0.103446	0.229673	0.61834	0.635276	0.232399	0.250257	2.04016	2.07585	0.225707	0.21964	0.379305	0.422627	0.485157	0.277331	0.309252	0.379866	1.13641	1.01359	1	1.10331	1.1217	0.558666	0.526119	0.412038	0.470301	0.950162	0.850898	0.948804	1.2481	1.31659	1.25767
P50570	DYN2_HUMAN Dynamin-2 OS=Homo sapiens OX=9606 GN=DNM2 PE=1 SV=2	0.97545	0.935109	0.964728	0.839184	0.736576	3.3924	3.68767	2.11759	1.94981	2.68239	3.00362	0.409885	0.46091	0.287058	0.984721	1.00015	0.568776	0.948247	0.240193	0.477261	0.659876	0.645523	4.1416	3.90245	3.3744	3.79085	0.974643	1.0344	1.21566	0.869497	1	1.02268
P50895	BCAM_HUMAN Basal cell adhesion molecule OS=Homo sapiens OX=9606 GN=BCAM PE=1 SV=2	1.28607	0.144786	0.290552	2.13823	2.11156	0.605884	0.657203	0.37844	0.370382	1.05429	1.08791	1.82857	2.0073	1.71156	1.24551	1.31036	1.19019	1.31484	1.22861	1.4564	1.19059	1.16819	0.927174	0.909074	0.3361	0.362405	0.91394	0.887693	0.787454	1.173	1.08827	1
P50914	RL14_HUMAN 60S ribosomal protein L14 OS=Homo sapiens OX=9606 GN=RPL14 PE=1 SV=4	0.707674	0.000668213	0.00662402	0.943693	0.916157	0.483887	0.496326	1.00577	1.03392	0.474824	0.486775	0.751456	0.669952	1.08061	0.713955	0.552611	0.577959	1.17705	1.21692	1	1.23729	1.35366	0.783251	0.954813	0.833499	0.764771	1.12167	0.924785	1.19741	0.91558	0.774613	1.16934
P50990	TCPQ_HUMAN T-complex protein 1 subunit theta OS=Homo sapiens OX=9606 GN=CCT8 PE=1 SV=4	1.4162	0.000626001	0.00628972	2.21261	2.03466	1.38544	1.32063	1.77686	1.68062	1.8475	1.8922	1.13779	1.25913	1.37955	1.22535	1.15484	1.21926	1.18034	1.25371	0.994077	1.37446	1.28254	1.08968	1	1.48634	1.60793	0.885824	0.812221	0.858649	0.835857	0.791847	0.832391
P50991	TCPD_HUMAN T-complex protein 1 subunit delta OS=Homo sapiens OX=9606 GN=CCT4 PE=1 SV=4	1.34847	0.000384273	0.00451978	1.65435	1.65212	1.23477	1.20072	1.46914	1.46561	1.61808	1.57722	1.16756	1.25078	1.05463	1.16497	1.20007	1.08267	1.03836	1.0506	0.991415	1.05333	1.0887	1.02227	1	1.46542	1.52097	0.709955	0.784206	0.717607	0.827476	0.870581	0.790843
P50993	AT1A2_HUMAN Sodium/potassium-transporting ATPase subunit alpha-2 OS=Homo sapiens OX=9606 GN=ATP1A2 PE=1 SV=1	0.975548	0.763784	0.865389	1.35201	1.37111	0.916436	0.870267	0.447282	0.426439	1.23717	1.2065	0.955979	1.08815	0.990163	1.04814	1.12503	1.0636	1.08997	1.08223	1.1937	1.06891	0.995682	1.25331	1.23037	0.911733	0.963125	1.08255	1	0.988114	0.869053	0.916786	0.838386
P50995	ANX11_HUMAN Annexin A11 OS=Homo sapiens OX=9606 GN=ANXA11 PE=1 SV=1	1.02493	0.849125	0.92027	1.24326	1.22029	0.782874	0.701122	0.841063	0.868083	0.679328	0.702637	1.98287	1.21535	1.5106	0.806612	0.751924	0.893316	1.18475	1.27325	1.16652	1.25621	1.26427	0.736456	0.744613	0.441585	0.438781	1.50844	1.172	1	0.815511	0.939446	0.901659
P51148	RAB5C_HUMAN Ras-related protein Rab-5C OS=Homo sapiens OX=9606 GN=RAB5C PE=1 SV=2	1.72328	0.00241922	0.0165608	1.66653	1.81199	1.43352	1.49599	2.59186	2.23284	1.37687	1.466							1.2936	0.735556				1.18805	0.908752	0.992332	1.00767
P51149	RAB7A_HUMAN Ras-related protein Rab-7a OS=Homo sapiens OX=9606 GN=RAB7A PE=1 SV=1	0.994841	0.951742	0.973592	0.963829	0.933438	1.17989	1.26159	1.06686	1.1427	1.11195	1.06852	0.555762	0.503349	0.595585	0.891031	0.684233	0.72146	1.0077	1.04788	1.01859	1	1.06477	1.00399	0.936148	1.02816	1.10261	0.667547	0.669338	0.686611	0.757602	0.841596	0.823839
P51553	IDH3G_HUMAN Isocitrate dehydrogenase [NAD] subunit gamma, mitochondrial OS=Homo sapiens OX=9606 GN=IDH3G PE=1 SV=1	1.20091	0.391207	0.560707	0.6044	0.756535	1.88078	1.73929	1.00862	1.1969	1.47693	1.4591							0.584166	0.648572				1.49613	1.59292	1.02471	0.975289
P51571	SSRD_HUMAN Translocon-associated protein subunit delta OS=Homo sapiens OX=9606 GN=SSR4 PE=1 SV=1	1.08245	0.730352	0.840358	1.17672	1.25807	0.444478	0.399083	1.33142	1.67835	0.609045	0.758988							1.04443	1.02959				1.0126	0.987402	0.569554	0.661169
P51636	CAV2_HUMAN Caveolin-2 OS=Homo sapiens OX=9606 GN=CAV2 PE=1 SV=2	0.833962	0.568933	0.719112	1.8526	1.9385	0.530383	0.504236	0.387117	0.369183	0.833228	0.790857							1.46815	1.75082				1.00342	0.996585	0.637003	0.62464
P51648	AL3A2_HUMAN Fatty aldehyde dehydrogenase OS=Homo sapiens OX=9606 GN=ALDH3A2 PE=1 SV=1	0.897785	0.268862	0.443597	1.30483	1.09663	0.581441	0.659595	0.785676	0.743943	0.708607	0.694883	1.09984	0.914588	1.1996	1.0798	0.901481	0.908161	0.913134	1	0.653467	1.16488	1.05135	0.888445	0.982732	1.46019	1.43895	0.563733	0.699323	0.884477	1.00038	1.09055	1.33974
P51649	SSDH_HUMAN Succinate-semialdehyde dehydrogenase, mitochondrial OS=Homo sapiens OX=9606 GN=ALDH5A1 PE=1 SV=2	1.54126	0.0874796	0.206785	1.23357	1.05982	2.56723	2.70691	1.15668	1.15526	2.14285	2.12277							0.646754	0.708025				1.69756	1.83086	1.03605	0.963947
P51659	DHB4_HUMAN Peroxisomal multifunctional enzyme type 2 OS=Homo sapiens OX=9606 GN=HSD17B4 PE=1 SV=3	0.789181	0.00664514	0.0341648	0.90668	0.919651	0.573061	0.572948	0.859204	0.904245	0.512487	0.538133	0.778929	0.989366	0.758639	0.635648	0.87196	0.888898	1.19071	1.08764	1.2867	1.11305	1.01777	0.925473	0.948094	0.812742	0.874196	0.712379	0.626472	0.637049	1.19432	1.11359	1
P51674	GPM6A_HUMAN Neuronal membrane glycoprotein M6-a OS=Homo sapiens OX=9606 GN=GPM6A PE=1 SV=2	1.02493	0.933046	0.963606	0.287571	0.295603	1.31012	1.35404	0.72762	0.739775	1.00791	1.06327							0.285127	0.151562				1.24699	1.28194	0.997827	1.00217
P51888	PRELP_HUMAN Prolargin OS=Homo sapiens OX=9606 GN=PRELP PE=1 SV=1	1.93413	0.00165811	0.0127653	3.40938	3.37095	0.767833	0.747136	1.19534	1.22204	1.99412	1.96809	1.55382	1.51962	1.50888	1.94602	1.76291	1.79515	1.12928	1.06081	1	1.14801	1.13713	0.895622	0.864909	0.736014	0.750191	0.368293	0.395615	0.370306	1.2125	1.27575	1.37233
P51970	NDUA8_HUMAN NADH dehydrogenase [ubiquinone] 1 alpha subcomplex subunit 8 OS=Homo sapiens OX=9606 GN=NDUFA8 PE=1 SV=3	0.921886	0.607598	0.750697	1.13437	0.982287	1.33819	1.06246	0.966043	0.945077	0.889728	0.87648							0.73375	0.800242				1.54472	1.58803	1.0608	0.939196
P51991	ROA3_HUMAN Heterogeneous nuclear ribonucleoprotein A3 OS=Homo sapiens OX=9606 GN=HNRNPA3 PE=1 SV=2	0.502183	7.07149e-06	0.000240567	0.894529	0.825181	0.520385	0.530153	0.504111	0.472039	0.413182	0.439268	0.535191	0.760905	0.571101	0.413855	0.571863	0.62392	1.13434	0.942108	1.23346	0.933502	0.947711	1.59948	1.51569	0.643412	0.814434	1.74099	1.5791	1.32601	0.945728	1	0.873854
P52272	HNRPM_HUMAN Heterogeneous nuclear ribonucleoprotein M OS=Homo sapiens OX=9606 GN=HNRNPM PE=1 SV=3	0.496772	2.10797e-05	0.000534019	0.49628	0.541745	0.565564	0.545068	0.680662	0.672496	0.368238	0.393592	0.513423	0.514402	0.5073	0.504846	0.582778	0.566786	1.30043	1.18941	1.27795	1.21206	1.24475	1.70808	1.68526	0.648103	0.725819	1	0.964467	0.901885	0.731328	0.761143	0.724203
P52564	MP2K6_HUMAN Dual specificity mitogen-activated protein kinase kinase 6 OS=Homo sapiens OX=9606 GN=MAP2K6 PE=1 SV=1	0.699468	0.0273146	0.0919311									0.729107	0.50799	0.541898	0.761305	0.640151	0.545645			0.620044	0.552842	0.534448					0.950213	1.11193	1	1.12269	1.0432	1.0552
P52565	GDIR1_HUMAN Rho GDP-dissociation inhibitor 1 OS=Homo sapiens OX=9606 GN=ARHGDIA PE=1 SV=3	0.881168	0.597389	0.741793	0.701234	0.547939	2.39052	2.29848	1.55861	1.66593	1.80306	1.75838	0.532724	0.46575	0.3934	1.0082	0.977456	0.960592	0.734641	0.792745	0.86393	0.69842	0.728729	0.412776	0.464835	1	1.0444	3.06125	3.12099	2.91165	1.80612	1.59978	1.50609
P52566	GDIR2_HUMAN Rho GDP-dissociation inhibitor 2 OS=Homo sapiens OX=9606 GN=ARHGDIB PE=1 SV=3	1.90209	0.173846	0.329252	0.684966	0.713583	1.12425	1.40641	4.78641	4.66033	1.26224	1.32416							1.9104	1.29296				0.471145	0.61952	0.958555	1.04144
P52597	HNRPF_HUMAN Heterogeneous nuclear ribonucleoprotein F OS=Homo sapiens OX=9606 GN=HNRNPF PE=1 SV=3	0.439356	0.00722939	0.0358326	0.380689	0.564747	0.307823	0.539013	0.98864	0.848443	0.273527	0.368054							1.74821	1.97654				0.849983	1.08784	0.912155	0.715931
P52907	CAZA1_HUMAN F-actin-capping protein subunit alpha-1 OS=Homo sapiens OX=9606 GN=CAPZA1 PE=1 SV=3	0.876601	0.191622	0.350598	0.798601	0.804452	0.92256	0.986168	1.22897	1.34265	0.945676	0.775146	1.13027	0.897668	0.591773	1.29455	1.11499	1.01932	0.899026	1.078	0.95458	1.01095	1	0.841162	0.844557	0.772495	0.820525	1.52425	0.994317	1.30187	1.44118	1.71284	1.73588
P53396	ACLY_HUMAN ATP-citrate synthase OS=Homo sapiens OX=9606 GN=ACLY PE=1 SV=3	0.945429	0.824181	0.903764	0.513041	0.511412	1.40107	1.21562	2.04768	1.92152	1.1229	1.24475							0.863853	1.10631				0.845639	0.893692	1.97519	2.23077
P53420	CO4A4_HUMAN Collagen alpha-4(IV) chain OS=Homo sapiens OX=9606 GN=COL4A4 PE=1 SV=3	0.269197	0.000561456	0.00585658									0.15606	0.315941	0.214104	0.182524	0.239071	0.248613			1.00818	1	0.900833					1.11528	1.21645	1.11	0.359147	0.414089	0.433565
P53597	SUCA_HUMAN Succinate--CoA ligase [ADP/GDP-forming] subunit alpha, mitochondrial OS=Homo sapiens OX=9606 GN=SUCLG1 PE=1 SV=4	0.971499	0.649483	0.783503	1.05246	1.06842	1.27516	1.28812	0.844089	0.830051	1.18214	1.20282	0.712666	0.605086	1.04146	0.88151	0.781092	1.16518	0.950906	0.966169	0.903842	0.975575	0.996196	1.01748	1	0.989064	0.92049	1.14649	1.03673	1.13491	1.2492	1.02482	1.05126
P53621	COPA_HUMAN Coatomer subunit alpha OS=Homo sapiens OX=9606 GN=COPA PE=1 SV=2	0.435081	1.41056e-09	5.22612e-07	0.369056	0.333752	0.373261	0.374814	0.798478	0.879032	0.368764	0.344489	0.362709	0.34592	0.403147	0.370989	0.399753	0.390334	1.17087	1.20444	1.05856	1.25117	1.25325	0.902698	0.938261	0.743811	0.712896	1.04407	1.02964	0.915444	0.843173	1	0.989281
P53680	AP2S1_HUMAN AP-2 complex subunit sigma OS=Homo sapiens OX=9606 GN=AP2S1 PE=1 SV=2	0.99304	0.949076	0.972841	0.962269	1.03509	1.92652	1.4483	0.887607	0.879346	1.41356	1.16085	0.608623	0.571691	0.548909	1.0722	1.07448	1.01607	0.979697	1.07233	1.08864	0.989412	1	1.2204	1.25633	1.41773	1.53253	0.8826	0.934065	1.02536	0.759694	0.797055	0.802608
P53990	IST1_HUMAN IST1 homolog OS=Homo sapiens OX=9606 GN=IST1 PE=1 SV=1	0.917065	0.60319	0.746806									0.728371	0.798806	0.814041	0.808449	0.814702	1.73332			0.893759	1.26092	1.03278					0.76829	0.722216	1	0.974133	1.49237	1.17497
P53992	SC24C_HUMAN Protein transport protein Sec24C OS=Homo sapiens OX=9606 GN=SEC24C PE=1 SV=3	0.92038	0.578513	0.726573	1.28792	1.23	0.660041	0.682285	1.18056	1.13221	0.790441	0.798695							1.42897	1.35645				0.740604	0.79921	0.936303	1.0637
P54136	SYRC_HUMAN Arginine--tRNA ligase, cytoplasmic OS=Homo sapiens OX=9606 GN=RARS PE=1 SV=2	0.737599	0.00629259	0.0328946	0.822486	0.661546	0.728463	0.755744	1.08452	0.941232	0.627247	0.61475							0.986108	1.0013				0.998704	0.89146	1.20484	1.25842
P54652	HSP72_HUMAN Heat shock-related 70 kDa protein 2 OS=Homo sapiens OX=9606 GN=HSPA2 PE=1 SV=1	0.546173	5.15669e-06	0.000198018	0.584759	0.432169	0.566455	0.479887	0.389123	0.321209	0.406569	0.37703	0.728742	0.717701	0.681689	0.646079	0.659548	0.548989	1.13481	1.32288	1.25978	1.20279	1.22398	0.444302	0.482263	0.861748	0.889371	1.03723	1.02106	0.948158	1	0.971536	0.991227
P54819	KAD2_HUMAN Adenylate kinase 2, mitochondrial OS=Homo sapiens OX=9606 GN=AK2 PE=1 SV=2	1.41673	0.0957894	0.219611	3.65527	4.72621	1.15302	0.818604	3.5557	3.02349	2.83662	2.75257	2.02014	2.51247	3.00966	1.42932	1.74736	2.20869	3.98895	2.76619	3.22678	3.62832	3.27761	1.75942	1.82202	0.999678	1	0.485111	0.722064	0.901951	0.723548	0.637509	0.869924
P54852	EMP3_HUMAN Epithelial membrane protein 3 OS=Homo sapiens OX=9606 GN=EMP3 PE=1 SV=1	0.711703	0.0341858	0.107451	0.930976	0.839315	0.61291	0.597329	0.542428	0.623609	0.554303	0.572109							1.0095	1.1366				0.616218	0.57374	0.990495	1.23017
P54868	HMCS2_HUMAN Hydroxymethylglutaryl-CoA synthase, mitochondrial OS=Homo sapiens OX=9606 GN=HMGCS2 PE=1 SV=1	0.987115	0.94589	0.971118									1.1683	1.6189	1.36443	0.559996	0.632884	0.687814			0.976639	0.856829	0.813425					1.142	0.995812	1	1.14293	1.19714	1.04184
P54920	SNAA_HUMAN Alpha-soluble NSF attachment protein OS=Homo sapiens OX=9606 GN=NAPA PE=1 SV=3	0.829926	0.0142843	0.0589709	0.825569	0.856588	1.01742	1.07467	1.17477	1.10289	0.988291	0.949306	0.437737	0.58216	0.747338	0.643421	0.720682	0.666539	1.04564	0.954103	1.01505	1	0.984566	1.02628	1.13214	1.09906	1.25449	0.954642	0.923727	0.883556	0.90682	1.05287	0.984463
P55072	TERA_HUMAN Transitional endoplasmic reticulum ATPase OS=Homo sapiens OX=9606 GN=VCP PE=1 SV=4	1.42824	0.000295675	0.00365397	1.97347	1.98038	1.82152	1.83404	2.15954	2.18105	1.66679	1.70236	1.81682	1.73389	1.72054	1.3966	1.431	1.32942	1.70458	1.7703	1.7863	1.73081	1.69521	0.922422	0.93448	1.39056	1.34372	0.704502	0.809894	0.882318	1	0.963272	0.926452
P55084	ECHB_HUMAN Trifunctional enzyme subunit beta, mitochondrial OS=Homo sapiens OX=9606 GN=HADHB PE=1 SV=3	0.934247	0.425524	0.593499	1.39724	1.32934	0.668212	0.672199	0.729231	0.715921	0.893534	0.927189	1.23477	1.36887	1.1447	0.86023	0.95397	0.928027	1.33414	1.26917	1.42597	1.25851	1.22048	0.772126	0.787241	1.01164	1.01883	1	0.989484	0.980436	0.923519	0.981161	0.880521
P55087	AQP4_HUMAN Aquaporin-4 OS=Homo sapiens OX=9606 GN=AQP4 PE=1 SV=2	1.83495	0.0502409	0.140658	3.21731	3.26099	2.71917	2.5698	1.011	0.960828	1.82069	1.95506							0.482616	0.427588				1.02289	0.977115	2.16049	2.08814
P55209	NP1L1_HUMAN Nucleosome assembly protein 1-like 1 OS=Homo sapiens OX=9606 GN=NAP1L1 PE=1 SV=1	0.767247	0.218097	0.383189	0.340819	0.38247	0.760679	0.928592	0.968754	1.02548	0.864878	0.776188							0.873955	1.12605				0.499629	0.576819	1.4247	1.41077
P55268	LAMB2_HUMAN Laminin subunit beta-2 OS=Homo sapiens OX=9606 GN=LAMB2 PE=1 SV=2	0.877039	0.516842	0.680249	1.03869	1.03	0.293021	0.302835	0.217529	0.220526	0.419864	0.422629	1.73773	1.64852	1.56505	0.654903	0.655712	0.625042	1	1.00539	1.08566	0.965559	0.956862	0.555275	0.563176	0.293627	0.300407	1.18283	1.17278	1.14062	1.01486	0.994319	1.00154
P55769	NH2L1_HUMAN NHP2-like protein 1 OS=Homo sapiens OX=9606 GN=SNU13 PE=1 SV=3	1.03227	0.762701	0.864753									1.04478	1.2491	1.01796	1.40774	1.23599	0.678931			0.974542	1.44026	1.31099					0.908676	0.958966	1.09005	0.952835	1	1.00431
P55786	PSA_HUMAN Puromycin-sensitive aminopeptidase OS=Homo sapiens OX=9606 GN=NPEPPS PE=1 SV=2	1.88598	0.0037599	0.0228368	0.774352	0.763968	2.91085	2.74994	1.82571	1.75436	1.91423	1.95624	0.923993	0.582701	0.578833	1.75252	1.63643	2.42584	0.515495	0.521262	0.43436	0.576647	0.544128	0.565904	0.541027	1	1.05416	1.03431	1.12279	1.44023	1.04373	1.13896	1.27765
P55809	SCOT1_HUMAN Succinyl-CoA:3-ketoacid coenzyme A transferase 1, mitochondrial OS=Homo sapiens OX=9606 GN=OXCT1 PE=1 SV=1	2.29474	0.00655179	0.0339502	2.61595	2.44691	7.41224	6.96545	4.45396	4.43828	6.47393	6.6139	0.941239	1.23864	1.00908	2.07437	2.91018	2.96498	1.2271	1	1.29446	1.09166	0.954533	4.30378	4.1489	2.56575	3.17885	0.782846	0.700331	0.886544	0.802404	0.857669	0.74536
P56199	ITA1_HUMAN Integrin alpha-1 OS=Homo sapiens OX=9606 GN=ITGA1 PE=1 SV=2	0.651213	0.0325972	0.104002	1.29383	1.28257	0.239823	0.250149	0.249782	0.258405	0.375013	0.373104	0.935751	0.966956	0.925385	0.666892	0.695262	0.692855	1.58645	1.55402	1.55582	1.54663	1.60826	0.599967	0.587772	0.371864	0.371094	1	1.02039	1.02938	0.727802	0.80041	0.786233
P56385	ATP5I_HUMAN ATP synthase subunit e, mitochondrial OS=Homo sapiens OX=9606 GN=ATP5ME PE=1 SV=2	1.0267	0.780794	0.875802	0.954412	0.933293	0.769316	0.8109	0.747921	0.717881	0.728572	0.724454	1.51399	1.31862	1.40076	1.44993	1.18893	1.17792	0.850103	0.737564	0.738861	0.848333	0.794306	1.21059	1.08544	0.779397	0.896855	1	1.14101	1.15387	1.25939	1.29593	1.2742
P59190	RAB15_HUMAN Ras-related protein Rab-15 OS=Homo sapiens OX=9606 GN=RAB15 PE=1 SV=1	0.964868	0.783887	0.878096	0.726158	0.750708	1.53238	1.52587	1.30869	1.35362	1.30196	1.27504	0.353618	0.371763	0.293496	0.890189	0.911878	0.764237	0.775437	0.828064	0.95586	0.74946	0.699932	1.0248	1.04521	1.07663	1.18482	1.22909	1.32752	1	1.05926	0.97145	0.907503
P59768	GBG2_HUMAN Guanine nucleotide-binding protein G(I)/G(S)/G(O) subunit gamma-2 OS=Homo sapiens OX=9606 GN=GNG2 PE=1 SV=2	1.05151	0.886263	0.93916	0.414473	0.376533	1.70484	1.61471	0.677738	0.736008	0.569302	0.595424							0.131276	0.163395				0.958337	1.04166	1.23856	1.23777
P60033	CD81_HUMAN CD81 antigen OS=Homo sapiens OX=9606 GN=CD81 PE=1 SV=1	0.908108	0.23703	0.407989	1.14291	1.16375	0.71919	0.785905	0.549359	0.573082	0.756951	0.739152	1.23138	1.02234	1.02686	1.19556	1.14107	1.04136	0.788139	0.900414	0.708696	0.87975	0.944384	0.94075	0.935503	1.01642	1	1.2563	1.25388	1.26801	1.20659	1.14969	1.19434
P60174	TPIS_HUMAN Triosephosphate isomerase OS=Homo sapiens OX=9606 GN=TPI1 PE=1 SV=3	1.27414	0.317599	0.492441	0.984364	1.00635	4.48275	4.61634	2.98801	2.86773	3.69435	3.73779	0.615249	0.725862	0.647441	1.94478	2.20449	2.38861	0.838281	0.822737	0.908891	0.791647	0.790989	1.0544	1	0.911341	0.902448	3.96232	3.65512	3.42819	2.93578	3.00734	2.65964
P60201	MYPR_HUMAN Myelin proteolipid protein OS=Homo sapiens OX=9606 GN=PLP1 PE=1 SV=2	0.774786	0.474651	0.641234	4.59662	4.41461	0.731362	0.697478	1.99139	2.04429	2.24555	2.32321	2.15952	2.46755	2.3253	1.84534	1.98456	2.06742	0.716702	0.653612	0.624575	0.726882	0.704014	6.66741	6.88394	9.09724	9.71486	0.816971	0.882535	1	1.7588	1.98471	1.87333
P60228	EIF3E_HUMAN Eukaryotic translation initiation factor 3 subunit E OS=Homo sapiens OX=9606 GN=EIF3E PE=1 SV=1	0.703144	0.000576005	0.0059306									0.787052	0.75562	0.726395	0.539848	0.727868	0.705244			1.05453	1.18105	0.920286					1	1.24891	1.06318	0.867831	0.869418	0.84421
P60468	SC61B_HUMAN Protein transport protein Sec61 subunit beta OS=Homo sapiens OX=9606 GN=SEC61B PE=1 SV=2	0.804405	0.0902266	0.209915									0.801077	0.930237	1.0624	0.585488	0.688455	0.65679			1.03922	1.3579	1.17194					0.718977	1	1.07935	0.838397	0.842941	0.761092
P60660	MYL6_HUMAN Myosin light polypeptide 6 OS=Homo sapiens OX=9606 GN=MYL6 PE=1 SV=2	0.81227	0.500992	0.666491	1.6888	1.72961	0.426295	0.417288	0.400394	0.413696	0.558024	0.534235	2.21002	2.14306	2.10847	1.13458	1.11037	1.06445	0.595779	0.599518	0.714669	0.578146	0.500131	1.10333	1.1029	0.502418	0.588729	3.95905	3.65939	3.96636	1	1.12589	1.02851
P60842	IF4A1_HUMAN Eukaryotic initiation factor 4A-I OS=Homo sapiens OX=9606 GN=EIF4A1 PE=1 SV=1	0.458413	0.040524	0.120653	0.168072	0.183802	0.426671	0.406664	1.46709	1.42324	0.319192	0.329067							2.16986	1.91444				0.907632	0.736574	0.942152	1.05785
P60866	RS20_HUMAN 40S ribosomal protein S20 OS=Homo sapiens OX=9606 GN=RPS20 PE=1 SV=1	0.674964	0.0251738	0.0869639	0.892185	0.938087	0.51388	0.526001	1.05153	1.06405	0.435203	0.420503	1.18987	1.15062	0.979406	0.931146	1.02984	0.993015	1	0.752338	1.00973	0.828957	0.789823	0.969019	0.849572	0.790982	0.871183	2.51974	2.36994	2.13471	1.44774	1.53124	1.36676
P60900	PSA6_HUMAN Proteasome subunit alpha type-6 OS=Homo sapiens OX=9606 GN=PSMA6 PE=1 SV=1	1.83759	0.00842918	0.040232	1.21878	1.65072	2.35149	2.67897	2.98809	3.19003	2.31243	2.20066							2.01612	1.97097				1.01186	0.701273	0.988143	0.899516
P60903	S10AA_HUMAN Protein S100-A10 OS=Homo sapiens OX=9606 GN=S100A10 PE=1 SV=2	1.03572	0.936492	0.965483	3.24269	3.99011	0.803836	0.727038	1.29355	1.06693	0.724462	0.747364							3.24719	2.69463				0.902147	1.09785	0.59988	0.579455
P60953	CDC42_HUMAN Cell division control protein 42 homolog OS=Homo sapiens OX=9606 GN=CDC42 PE=1 SV=2	1.47743	0.00252205	0.0172243	1.48262	1.428	2.01159	1.99107	2.05134	2.00686	1.70725	1.75453	0.789725	0.853801	0.79677	1.08246	1.24439	1.24791	1.1344	1.05597	1.08483	1.19768	1.00303	1.12119	1.12633	0.939111	1	0.914715	0.873513	0.717155	0.826569	0.917157	0.917386
P60981	DEST_HUMAN Destrin OS=Homo sapiens OX=9606 GN=DSTN PE=1 SV=3	0.519291	0.00347744	0.021563	0.593259	0.48463	0.783201	0.677804	0.618914	0.645842	0.661316	0.653882	0.155725	0.158486	0.208042	0.41595	0.47426	0.599882	0.517071	0.620053	0.549502	0.562467	0.593718	0.348286	0.397898	1.01336	1	1.59946	1.51618	1.89828	1.37462	1.39131	1.33126
P61006	RAB8A_HUMAN Ras-related protein Rab-8A OS=Homo sapiens OX=9606 GN=RAB8A PE=1 SV=1	1.52073	0.000161937	0.00240068	1.37071	1.6111	1.7548	1.58767	1.37599	2.03662	1.47358	1.3999							0.983525	1.14482				0.967444	0.946969	1.01647	1.16002
P61020	RAB5B_HUMAN Ras-related protein Rab-5B OS=Homo sapiens OX=9606 GN=RAB5B PE=1 SV=1	1.24147	0.197865	0.358479	0.874997	0.899069	1.75336	1.79844	1.39765	1.09154	1.32641	1.60254							0.923047	0.638682				1.07695	0.88438	1.45857	1.50906
P61026	RAB10_HUMAN Ras-related protein Rab-10 OS=Homo sapiens OX=9606 GN=RAB10 PE=1 SV=1	1.10559	0.338559	0.515356	1.02915	1.0515	1.27219	1.28642	1.35019	1.31595	1.04088	1.02463							0.891758	0.70425				1.02352	0.97648	1.36798	1.39294
P61088	UBE2N_HUMAN Ubiquitin-conjugating enzyme E2 N OS=Homo sapiens OX=9606 GN=UBE2N PE=1 SV=1	2.34336	0.0159956	0.0639823	0.853496	0.817356	4.37304	4.49155	3.51646	3.41042	3.7902	3.41279							0.965329	1.02963				0.802009	0.970366	1.98412	2.14276
P61106	RAB14_HUMAN Ras-related protein Rab-14 OS=Homo sapiens OX=9606 GN=RAB14 PE=1 SV=4	1.30842	0.152764	0.29965	1.10773	1.16291	2.5592	2.52513	2.13062	2.18541	2.08895	2.13264	0.320156	0.464483	1.20537	0.866462	0.673748	1.03874	1.36166	0.823148	1.22453	1.05268	1	1.56141	1.68463	1.55915	1.71476	0.945896	0.911648	0.986135	0.802233	0.359048	0.768493
P61158	ARP3_HUMAN Actin-related protein 3 OS=Homo sapiens OX=9606 GN=ACTR3 PE=1 SV=3	0.935455	0.417342	0.587038	1.01394	0.950203	0.993971	0.976341	1.06557	1.11768	0.753773	0.778421	0.953005	1.03292	0.685993	0.760489	0.877004	0.630743	1.11284	1.16147	1.44185	0.954012	1.0156	0.552451	0.564825	0.908505	0.823228	1.16855	1.06409	0.744041	1.13348	1	0.775134
P61160	ARP2_HUMAN Actin-related protein 2 OS=Homo sapiens OX=9606 GN=ACTR2 PE=1 SV=1	1.04541	0.662035	0.789584	0.869385	0.847252	1.11613	1.1358	1.13042	1.11112	0.951243	0.937984							1.12585	1.29952				0.692571	0.692706	0.977758	1.02224
P61163	ACTZ_HUMAN Alpha-centractin OS=Homo sapiens OX=9606 GN=ACTR1A PE=1 SV=1	0.756918	0.0222762	0.080299	0.708243	0.669119	0.987616	0.983647	0.890871	1.22591	0.715562	0.650473	0.667444	0.738453	0.508701	0.901212	0.676889	0.972774	0.73646	0.702774	0.877106	0.629752	0.651994	0.860791	0.876743	1.6308	1.64185	1	1.51024	1.05088	1.42459	1.35424	1.04272
P61225	RAP2B_HUMAN Ras-related protein Rap-2b OS=Homo sapiens OX=9606 GN=RAP2B PE=1 SV=1	1.19527	0.0199805	0.074026	1.55366	1.5123	1.49148	1.47926	1.15352	1.22	1.14065	1.04835	1.33758	1.07001	1.37629	0.97024	0.95561	1.00601	1.08438	1.31178	1	1.15312	1.44113	0.869278	0.931236	1.22101	1.18282	0.757846	0.841722	0.751879	0.925233	0.768001	1.28156
P61247	RS3A_HUMAN 40S ribosomal protein S3a OS=Homo sapiens OX=9606 GN=RPS3A PE=1 SV=2	0.775656	0.0362025	0.112243	0.927948	1.01588	0.593577	0.594215	1.02869	1.04897	0.580183	0.594316							1.20117	1.01471				0.952148	0.985286	0.970643	1.04867
P61266	STX1B_HUMAN Syntaxin-1B OS=Homo sapiens OX=9606 GN=STX1B PE=1 SV=1	0.993622	0.985034	0.989708	0.238736	0.216615	1.53517	1.4834	0.875933	0.88111	1.1051	1.03805							0.156182	0.142363				1.64562	1.62192	0.990208	1.00979
P61313	RL15_HUMAN 60S ribosomal protein L15 OS=Homo sapiens OX=9606 GN=RPL15 PE=1 SV=2	0.752706	0.00128058	0.0106023	1.02074	0.975648	0.494608	0.51667	0.97728	0.929582	0.525675	0.520038	0.835181	1.03581	1.12416	0.624004	0.61745	0.859042	1.20628	1.25595	1.29479	1.20216	1.19639	1.0131	1	0.973946	0.935214	0.83375	0.854657	0.942406	0.900724	1.16932	0.95866
P61353	RL27_HUMAN 60S ribosomal protein L27 OS=Homo sapiens OX=9606 GN=RPL27 PE=1 SV=2	0.555753	0.00160444	0.0124818	0.912292	0.86371	0.505583	0.468786	0.553393	0.569274	0.335171	0.280512							0.880564	0.79518				1.19154	1.19034	1.09769	0.90231
P61421	VA0D1_HUMAN V-type proton ATPase subunit d 1 OS=Homo sapiens OX=9606 GN=ATP6V0D1 PE=1 SV=1	1.6577	0.0434582	0.126657	1.34458	1.33276	4.90573	4.8541	2.90941	2.94084	3.30799	3.27087	0.872297	0.936675	0.786139	1.75099	1.72125	1.64936	1.12919	1.11783	1.41926	0.95126	1	3.44917	3.62144	1.7699	1.71385	0.826907	0.870552	0.790013	0.986022	0.715449	0.698622
P61604	CH10_HUMAN 10 kDa heat shock protein, mitochondrial OS=Homo sapiens OX=9606 GN=HSPE1 PE=1 SV=2	1.17025	0.32305	0.498449	2.06788	1.86604	1.4884	1.09756	0.927765	0.798034	0.887804	0.751677	1.91731	2.28399	2.103	1.433	1.62785	1.68472	1	0.940986	0.818482	1.14132	0.951681	2.9223	2.63021	0.849221	0.984613	1.16117	1.30907	1.12711	1.36881	0.981372	0.980833
P61764	STXB1_HUMAN Syntaxin-binding protein 1 OS=Homo sapiens OX=9606 GN=STXBP1 PE=1 SV=1	1.45791	0.214731	0.378396	1.33269	1.29178	6.39968	6.71562	4.51876	4.58689	5.68226	5.82337	0.685568	0.70059	0.867649	2.27394	2.30762	2.43202	0.868255	0.860869	0.828464	0.885252	0.879969	4.97276	4.94424	5.97251	6.13195	0.893088	0.97779	1	1.33336	1.43612	1.54082
P61970	NTF2_HUMAN Nuclear transport factor 2 OS=Homo sapiens OX=9606 GN=NUTF2 PE=1 SV=1	2.77137	0.0019238	0.0142862	1.17378	1.30311	4.0226	3.85906	4.0764	4.29459	3.81078	3.74409							0.920444	0.883328				0.939458	1.06054	1.77053	1.53889
P61978	HNRPK_HUMAN Heterogeneous nuclear ribonucleoprotein K OS=Homo sapiens OX=9606 GN=HNRNPK PE=1 SV=1	0.833174	0.0343774	0.107711	0.98739	0.954001	0.669924	0.656574	0.822643	0.747682	0.538343	0.556854	1.15139	1.17502	1.29988	0.709557	0.659042	0.732953	1.15659	1.07132	1	1.15267	1.1892	0.805621	0.798141	0.783371	0.897681	1.07021	0.99455	1.15071	0.920951	0.980899	1.02398
P61981	1433G_HUMAN 14-3-3 protein gamma OS=Homo sapiens OX=9606 GN=YWHAG PE=1 SV=2	0.690922	0.149047	0.294713	0.296666	0.323933	1.65214	1.82013	0.924182	1.01308	1.29301	1.18843	0.233235	0.220187	0.227703	0.626954	0.530683	0.509816	0.410739	0.499746	0.540779	0.397443	0.427504	1.76653	1.93245	2.53991	2.28743	1.07024	0.961639	0.849083	1.13563	1	1.02195
P62081	RS7_HUMAN 40S ribosomal protein S7 OS=Homo sapiens OX=9606 GN=RPS7 PE=1 SV=1	0.662919	5.88339e-05	0.00110094	0.98768	0.96355	0.493698	0.516693	1.01704	1.11511	0.522724	0.523908	0.719939	0.755928	0.706988	0.478852	0.516235	0.603871	1.24712	1.32819	1.35528	1.27864	1.22905	0.921291	0.947983	1	1.10283	1.06312	0.942122	0.985339	0.714982	0.966542	0.954097
P62136	PP1A_HUMAN Serine/threonine-protein phosphatase PP1-alpha catalytic subunit OS=Homo sapiens OX=9606 GN=PPP1CA PE=1 SV=1	1.01302	0.919646	0.956768	0.677362	0.652955	1.19058	0.817561	1.36007	1.56802	1.07602	0.857103							0.858008	1.04136				0.918017	0.958635	1.15931	1.1354
P62140	PP1B_HUMAN Serine/threonine-protein phosphatase PP1-beta catalytic subunit OS=Homo sapiens OX=9606 GN=PPP1CB PE=1 SV=3	0.735118	0.0101845	0.0460164	0.870807	0.707345	0.922501	0.954939	0.658789	0.509933	0.787854	0.770783							0.897706	1.10229				0.862877	0.887545	1.26608	1.29162
P62191	PRS4_HUMAN 26S proteasome regulatory subunit 4 OS=Homo sapiens OX=9606 GN=PSMC1 PE=1 SV=1	0.703816	0.0337259	0.106799	0.633566	0.356548	0.622564	0.749139	0.824924	0.94279	0.656256	0.630333							0.604398	0.952539				0.686251	1.3004	1.18048	1.04746
P62195	PRS8_HUMAN 26S proteasome regulatory subunit 8 OS=Homo sapiens OX=9606 GN=PSMC5 PE=1 SV=1	0.71385	0.0294422	0.0973145	0.520689	0.609431	0.807213	0.825563	0.955485	1.15738	0.763305	0.737361							0.853083	1.06107				0.938927	0.891	1.471	1.48425
P62241	RS8_HUMAN 40S ribosomal protein S8 OS=Homo sapiens OX=9606 GN=RPS8 PE=1 SV=2	0.716047	0.0427306	0.125478	0.80037	0.713563	0.402582	0.419529	0.659561	0.633698	0.337542	0.330687	1.45714	1.46073	1.28405	1.19047	1.22584	1.23167	1	0.978297	1.10771	0.908799	0.950937	0.718408	0.706011	0.689018	0.854216	1.8942	1.84551	1.7419	1.5517	1.67917	1.55043
P62244	RS15A_HUMAN 40S ribosomal protein S15a OS=Homo sapiens OX=9606 GN=RPS15A PE=1 SV=2	0.687443	2.65403e-07	2.22786e-05									0.705277	0.705106	0.706738	0.60926	0.754496	0.609963			0.991067	1.00657	0.975668					0.868601	1	0.939538	1.04002	1.08815	1.0166
P62249	RS16_HUMAN 40S ribosomal protein S16 OS=Homo sapiens OX=9606 GN=RPS16 PE=1 SV=2	0.684487	0.0152397	0.0620983	0.811457	0.842987	0.474765	0.457848	0.89486	0.902919	0.447467	0.432862	1.10437	0.967345	0.994008	1.15438	1.07005	0.976703	1	0.916612	0.936601	0.874437	1.06388	0.750326	0.715384	0.819183	0.853647	1.88957	2.07886	2.21949	1.32758	1.28821	1.31734
P62258	1433E_HUMAN 14-3-3 protein epsilon OS=Homo sapiens OX=9606 GN=YWHAE PE=1 SV=1	0.68729	0.103171	0.229608	0.237681	0.24352	1.0446	1.05491	0.66787	0.702166	0.827462	0.852933	0.224495	0.174138	0.195606	0.535209	0.549255	0.504939	0.265838	0.254313	0.230078	0.27721	0.272939	0.599043	0.612011	1.33243	1.59013	1.36388	1.16095	1.04085	1.14216	1	1.04076
P62263	RS14_HUMAN 40S ribosomal protein S14 OS=Homo sapiens OX=9606 GN=RPS14 PE=1 SV=3	0.740297	0.000405584	0.0046959	0.959424	0.943621	0.510831	0.538327	0.9846	0.984837	0.432848	0.506484	0.613419	0.967953	0.884318	0.637289	0.741984	0.753757	1.09462	0.872123	0.881449	0.985958	1.0827	0.908273	0.904005	1.01409	1.20556	1	0.927572	1.07652	0.947253	1.17128	1.06686
P62266	RS23_HUMAN 40S ribosomal protein S23 OS=Homo sapiens OX=9606 GN=RPS23 PE=1 SV=3	0.640718	0.000163609	0.00240068	0.820519	0.71	0.598726	0.502595	0.776401	0.803955	0.516085	0.519007							0.92258	1.05728				0.92414	0.942725	1.1768	1.11876
P62269	RS18_HUMAN 40S ribosomal protein S18 OS=Homo sapiens OX=9606 GN=RPS18 PE=1 SV=3	0.692515	0.00994161	0.0451255	0.753903	0.732683	0.381473	0.345238	0.831329	0.867906	0.357694	0.358138	0.894002	0.833522	0.782435	0.835861	0.952264	0.721808	0.838023	1	0.702771	1.02617	1.02809	0.567365	0.575644	0.618706	0.651269	1.01416	0.945483	1.39865	1.49382	1.55805	1.50914
P62306	RUXF_HUMAN Small nuclear ribonucleoprotein F OS=Homo sapiens OX=9606 GN=SNRPF PE=1 SV=1	1.03922	0.797125	0.886559	1.21152	1.29597	0.648744	0.609597	0.929609	0.828524	0.648181	0.628593	2.55539	2.02288	1.88146	1.52164	1.33342	1.40795	1.69828	1.50523	1.79883	1.48644	1.51999	1.34791	1.32487	0.743084	0.864442	0.90182	0.968515	0.966483	0.985581	1	0.955197
P62318	SMD3_HUMAN Small nuclear ribonucleoprotein Sm D3 OS=Homo sapiens OX=9606 GN=SNRPD3 PE=1 SV=1	1.27502	0.235978	0.406887	1.3503	1.28136	0.623221	0.588901	0.846943	0.77035	0.526151	0.485415	3.01961	2.91445	2.64166	1.68797	1.76819	1.51771	1.19702	1.47819	1.27658	1.28536	1.45089	1.67424	1.47382	0.915294	1	0.980389	0.957732	0.986354	0.718412	0.737772	0.693147
P62424	RL7A_HUMAN 60S ribosomal protein L7a OS=Homo sapiens OX=9606 GN=RPL7A PE=1 SV=2	0.651112	0.00278666	0.018561	0.952858	0.845898	0.536604	0.539168	0.835875	0.887616	0.418413	0.454834							1.08981	1.26495				0.974079	1.01334	0.973376	0.986661
P62701	RS4X_HUMAN 40S ribosomal protein S4, X isoform OS=Homo sapiens OX=9606 GN=RPS4X PE=1 SV=2	0.728548	0.00404688	0.0241834	1.12898	1.09697	0.600654	0.636217	1.05913	1.01725	0.51903	0.470212	0.512647	0.49569	0.96755	0.438864	0.415386	0.684224	1.07081	1.28002	1.10318	1.19334	1.22972	0.98289	1	1	1.02857	0.808496	0.667931	0.939028	0.698853	0.873924	0.892542
P62745	RHOB_HUMAN Rho-related GTP-binding protein RhoB OS=Homo sapiens OX=9606 GN=RHOB PE=1 SV=1	0.951244	0.762065	0.864432	0.692764	0.684213	1.03299	1.09332	0.77474	0.725103	0.897268	0.936183							0.483561	0.429397				1.2086	1.26868	0.977625	1.02238
P62753	RS6_HUMAN 40S ribosomal protein S6 OS=Homo sapiens OX=9606 GN=RPS6 PE=1 SV=1	0.59077	0.00309002	0.0200851	0.692445	0.609191	0.517359	0.517616	0.837108	0.798313	0.315872	0.330351							0.742617	0.736183				0.931304	1.0687	1.1879	1.19631
P62760	VISL1_HUMAN Visinin-like protein 1 OS=Homo sapiens OX=9606 GN=VSNL1 PE=1 SV=2	1.58404	0.0957269	0.219611	1.5164	1.36607	4.98253	4.90261	3.21943	3.3192	4.3141	4.24485	0.523401	0.411284	0.489732	2.10635	1.49576	1.70085	0.684561	0.754466	0.710497	0.746486	0.701558	3.32431	3.44973	3.33279	3.46427	1.10055	1.09638	1.07679	1	0.993547	0.962163
P62805	H4_HUMAN Histone H4 OS=Homo sapiens OX=9606 GN=HIST1H4A PE=1 SV=2	1.07133	0.556098	0.707414	1.48794	1.3911	0.706821	0.675202	0.761376	0.767523	0.779494	0.767066	1.70912	1.54253	1.61844	1.01145	0.98476	0.997898	1	1.2234	1.27383	1.01604	1.04524	0.962088	0.998815	0.741294	0.728961	1.42095	1.22192	1.47994	0.664707	0.737861	0.687131
P62826	RAN_HUMAN GTP-binding nuclear protein Ran OS=Homo sapiens OX=9606 GN=RAN PE=1 SV=3	0.849495	0.445756	0.61383	0.435859	0.386033	1.29649	1.30978	1.46353	1.50133	0.947149	1.06875	0.345206	0.393656	0.365161	0.676424	0.72238	0.705463	0.418889	0.405179	0.341307	0.471272	0.423524	0.466723	0.427687	1	1.01235	1.61554	1.67543	1.73605	1.4952	1.61422	1.54888
P62829	RL23_HUMAN 60S ribosomal protein L23 OS=Homo sapiens OX=9606 GN=RPL23 PE=1 SV=1	0.743744	0.000107069	0.00171542	0.860952	0.824276	0.45439	0.475814	0.908708	0.918167	0.466633	0.461006	0.789253	0.816687	0.795131	0.701599	0.802047	0.778581	1.03954	1.06408	1.02843	1.03021	1.09679	0.766639	0.781669	0.827007	0.826054	1.0587	0.945859	0.992986	0.918923	1.1057	1
P62847	RS24_HUMAN 40S ribosomal protein S24 OS=Homo sapiens OX=9606 GN=RPS24 PE=1 SV=1	0.832645	0.343388	0.520082	1.27059	1.16548	0.513582	0.558461	1.19604	1.33134	0.478332	0.410742							1.1389	1.29804				0.865774	1.0418	0.958204	0.934557
P62851	RS25_HUMAN 40S ribosomal protein S25 OS=Homo sapiens OX=9606 GN=RPS25 PE=1 SV=1	0.480466	0.0258513	0.0886844	0.763379	0.68959	0.379714	0.319671	0.517472	0.493361	0.134598	0.192177							0.391824	0.348966				1.09056	0.909445	1.1812	1.52579
P62873	GBB1_HUMAN Guanine nucleotide-binding protein G(I)/G(S)/G(T) subunit beta-1 OS=Homo sapiens OX=9606 GN=GNB1 PE=1 SV=3	1.2541	0.154406	0.301488	1.3941	1.44504	2.72337	2.78501	1.57827	1.51839	2.11678	2.09984	0.933946	1.03255	0.955087	1.25886	1.27803	1.2805	1.0529	1	1.19845	0.979982	0.900912	2.35174	2.5959	1.84736	1.82797	1.08242	0.930025	0.814224	0.919571	0.850789	0.784837
P62879	GBB2_HUMAN Guanine nucleotide-binding protein G(I)/G(S)/G(T) subunit beta-2 OS=Homo sapiens OX=9606 GN=GNB2 PE=1 SV=3	0.905336	0.345053	0.521805	1.41569	1.44044	1.24854	1.39142	0.883465	0.948932	1.13627	1.15293	0.624645	0.868737	0.79396	0.614446	0.809589	0.903418	1.19159	0.940094	1.12015	1.09598	0.981394	1.26162	1.15967	1.78865	1.85563	0.894116	0.98475	1	0.893368	0.847387	0.829152
P62888	RL30_HUMAN 60S ribosomal protein L30 OS=Homo sapiens OX=9606 GN=RPL30 PE=1 SV=2	0.772189	0.0205758	0.0757299	0.931748	0.971215	0.657848	0.644576	0.977975	0.960829	0.471273	0.54205							1.11938	1.02622				0.938257	1.02135	0.896724	0.978654
P62899	RL31_HUMAN 60S ribosomal protein L31 OS=Homo sapiens OX=9606 GN=RPL31 PE=1 SV=1	0.529255	0.0109823	0.048394	0.69287	0.678412	0.358606	0.380049	0.502778	0.521058	0.23368	0.275987							0.476967	0.420994				1.05699	1.01355	0.986452	1.20812
P62906	RL10A_HUMAN 60S ribosomal protein L10a OS=Homo sapiens OX=9606 GN=RPL10A PE=1 SV=2	0.782166	0.00789514	0.0382373	0.929641	0.994142	0.558382	0.627235	1.32106	1.26049	0.622881	0.621502	0.720126	0.80395	0.833316	0.562754	0.624398	0.673552	1.27577	1.15385	1.24839	1.20224	1.1938	1	0.976874	1.03958	1.0464	0.860207	0.918692	0.873736	0.82476	0.852415	0.811502
P62910	RL32_HUMAN 60S ribosomal protein L32 OS=Homo sapiens OX=9606 GN=RPL32 PE=1 SV=2	0.655811	0.0230933	0.0823687	0.82309	0.930508	0.487694	0.475194	0.920858	0.856539	0.339278	0.459925							0.881191	0.704427				0.799779	1.11881	1.1939	1.35519
P62913	RL11_HUMAN 60S ribosomal protein L11 OS=Homo sapiens OX=9606 GN=RPL11 PE=1 SV=2	0.777561	0.00150163	0.0118989	0.872467	0.872469	0.46076	0.482789	0.961191	0.911089	0.434788	0.475388	0.840354	0.810268	0.967499	0.709275	0.742582	0.895061	1.03816	0.954235	0.970663	1	1.01793	0.843465	0.802964	0.746507	0.762228	0.962822	1.00235	1.16348	1.00189	1.09341	1.02001
P62917	RL8_HUMAN 60S ribosomal protein L8 OS=Homo sapiens OX=9606 GN=RPL8 PE=1 SV=2	0.700438	0.00210551	0.0151107	1.00877	1.01207	0.511705	0.511006	0.950606	0.943814	0.475932	0.484426	0.571788	0.870646	1.10811	0.438657	0.633048	0.704644	1.33962	1.0161	1	1.32271	1.21087	0.901926	0.91477	0.895455	0.990011	0.625361	0.587891	0.923164	1.18196	1.44711	1.28412
P62937	PPIA_HUMAN Peptidyl-prolyl cis-trans isomerase A OS=Homo sapiens OX=9606 GN=PPIA PE=1 SV=2	0.805277	0.425701	0.593499	0.412081	0.405771	1.70351	1.63171	1.42587	1.43617	1.28007	1.26045	0.289455	0.247853	0.427867	0.896745	0.732043	0.918506	0.31126	0.35081	0.225929	0.389817	0.377358	0.258358	0.272624	1	1.00319	2.20826	2.0808	2.80934	1.76539	2.12637	2.20773
P63000	RAC1_HUMAN Ras-related C3 botulinum toxin substrate 1 OS=Homo sapiens OX=9606 GN=RAC1 PE=1 SV=1	1.62083	0.0128988	0.0543843	1.38566	1.4711	3.30139	2.80538	1.83857	2.46101	2.88819	2.88297	0.731455	0.83686	0.763747	1.33813	1.36912	1.42282	0.986687	0.821095	1.09099	0.632562	0.988116	1.7488	1.63528	1.55903	1.5658	0.899086	1.12309	0.830125	1	1.04449	0.928867
P63010	AP2B1_HUMAN AP-2 complex subunit beta OS=Homo sapiens OX=9606 GN=AP2B1 PE=1 SV=1	1.21079	0.237942	0.409321	0.807926	0.851299	2.40569	2.39763	1.37418	1.53618	1.64741	1.55893	0.520099	0.630124	0.471114	1.19011	1.31302	0.844188	1	1.11105	1.29697	0.9782	0.891409	1.42845	1.42953	1.25516	1.20414	1.00492	0.911951	0.802961	0.858577	0.676449	0.678347
P63096	GNAI1_HUMAN Guanine nucleotide-binding protein G(i) subunit alpha-1 OS=Homo sapiens OX=9606 GN=GNAI1 PE=1 SV=2	0.952019	0.695853	0.814302	1.13668	0.916132	1.72777	1.60817	1.01981	1.02043	1.41034	1.45902	0.708428	0.82977	0.720193	0.910229	1.02775	1.03149	1	0.846628	1.0789	0.848999	0.842041	2.07722	2.02496	1.47547	1.61215	1.11207	1.04753	0.833352	0.954664	0.915045	0.804586
P63104	1433Z_HUMAN 14-3-3 protein zeta/delta OS=Homo sapiens OX=9606 GN=YWHAZ PE=1 SV=1	0.765955	0.286696	0.462018	0.307283	0.292623	1.39541	1.53762	0.838454	0.848699	1.02286	1.01475	0.153016	0.188967	0.187092	0.484578	0.518685	0.516319	0.302051	0.322431	0.30044	0.32017	0.316112	0.595157	0.62998	1.93263	1.92049	1.14547	1.05126	1	1.10393	1.02864	1.04912
P63208	SKP1_HUMAN S-phase kinase-associated protein 1 OS=Homo sapiens OX=9606 GN=SKP1 PE=1 SV=2	1.17144	0.372374	0.544167	0.447433	0.603199	1.32876	1.29991	0.844291	0.782733	1.10679	1.06165	0.496198	0.472377	0.866461	1.91567	1.70947	2.38034	0.526154	0.51993	0.44275	0.517112	0.609265	0.820136	0.78292	1.19399	1.25964	1.15829	1.31181	1.40883	1	1.17884	1.27812
P63244	RACK1_HUMAN Receptor of activated protein C kinase 1 OS=Homo sapiens OX=9606 GN=RACK1 PE=1 SV=3	0.722416	0.000524997	0.00557739	0.948666	0.991114	0.525935	0.492579	1.0518	1.03223	0.516956	0.531345	0.645591	0.773561	0.684212	0.61165	0.67586	0.569025	1.15456	1.18186	1.34999	1.09927	1.05537	0.897276	0.884767	0.68829	0.735087	1.08051	1.01316	0.858593	1	0.976641	0.930748
P67812	SC11A_HUMAN Signal peptidase complex catalytic subunit SEC11A OS=Homo sapiens OX=9606 GN=SEC11A PE=1 SV=1	0.761986	0.0818188	0.1978	1.3401	1.20608	0.35849	0.3521	0.973794	1.07066	0.452041	0.437504	1.10352	0.927775	0.899943	0.721787	0.64717	0.495999	1.42197	1.5321	1.4585	1.53032	1.44228	0.711468	0.673872	0.358698	0.444156	0.98946	0.979402	1.12305	0.709158	1	1.07433
P67870	CSK2B_HUMAN Casein kinase II subunit beta OS=Homo sapiens OX=9606 GN=CSNK2B PE=1 SV=1	0.869071	0.0384517	0.117375	1.04947	1.00113	0.9071	0.787574	0.974898	0.906556	0.757528	0.767806							0.935318	0.934731				1.13758	1.16453	1.01065	0.989354
P67936	TPM4_HUMAN Tropomyosin alpha-4 chain OS=Homo sapiens OX=9606 GN=TPM4 PE=1 SV=3	0.897435	0.761444	0.864059	2.13253	2.36709	0.539216	0.371607	0.48338	0.508967	0.681216	0.604443							0.907986	0.566887				1.05278	0.947225	1.4061	1.54439
P68366	TBA4A_HUMAN Tubulin alpha-4A chain OS=Homo sapiens OX=9606 GN=TUBA4A PE=1 SV=1	0.935713	0.815683	0.898727	1.14181	1.24619	2.96065	3.02683	2.64467	2.65783	3.45195	3.54721	0.737351	0.63392	0.959976	2.30705	1.80791	2.32572	0.795458	0.818417	0.479677	0.941136	1	4.5956	4.54874	6.46404	6.29806	0.551228	0.625395	0.889034	1.78076	1.76324	2.16956
P68371	TBB4B_HUMAN Tubulin beta-4B chain OS=Homo sapiens OX=9606 GN=TUBB4B PE=1 SV=1	0.519591	0.0013086	0.0108041	0.381996	0.39158	1.06414	0.982821	0.720929	0.719171	0.84161	0.879642	0.223933	0.272018	0.249079	0.489127	0.547444	0.595107	0.816803	0.714913	0.753881	0.783601	0.760093	1.16297	1.18529	2.27432	2.36044	1	0.983618	0.947413	1.16403	1.18548	1.14307
P68400	CSK21_HUMAN Casein kinase II subunit alpha OS=Homo sapiens OX=9606 GN=CSNK2A1 PE=1 SV=1	1.07377	0.288556	0.464321	0.927487	0.857574	0.919414	0.993056	0.928368	1.06199	0.910434	0.903719	1.25753	1.33771	1.00906	1.37132	1.39898	1.59836	0.937311	1	0.946846	0.940406	1.01871	1.13301	1.10146	1.33365	0.981874	1.06461	1.06114	0.915815	0.970371	1.07198	0.964078
P68402	PA1B2_HUMAN Platelet-activating factor acetylhydrolase IB subunit beta OS=Homo sapiens OX=9606 GN=PAFAH1B2 PE=1 SV=1	3.16136	0.00203505	0.0147119	1.24441	1.45927	4.84356	5.44517	4.87341	4.89667	4.51966	3.85843							0.958813	1.04119				0.842414	0.896015	1.95866	1.69068
P68871	HBB_HUMAN Hemoglobin subunit beta OS=Homo sapiens OX=9606 GN=HBB PE=1 SV=2	18.3036	0.00355439	0.0219483	9.02834	8.91127	9.9031	9.63789	54.7359	56.2889	43.5083	44.4066	5.49303	5.13479	4.67522	9.44999	9.17049	9.04847	1.00869	0.967288	1	0.988232	0.97573	1.86314	1.82147	0.666608	0.695511	0.934539	1.0644	0.956074	1.2065	1.09031	1.11621
P69905	HBA_HUMAN Hemoglobin subunit alpha OS=Homo sapiens OX=9606 GN=HBA1 PE=1 SV=2	18.733	0.00377515	0.0228825	7.96934	7.97738	8.02257	8.00646	56.9246	56.7632	39.6642	36.9465	5.23793	5.33452	5.80484	10.3887	9.88862	10.4773	0.938023	0.977775	0.904625	0.969073	1	1.33043	1.41909	0.611114	0.564945	1.01251	0.933179	1.06772	1.17214	1.25564	1.25235
P78324	SHPS1_HUMAN Tyrosine-protein phosphatase non-receptor type substrate 1 OS=Homo sapiens OX=9606 GN=SIRPA PE=1 SV=2	1.0172	0.958744	0.976711	0.265799	0.24533	1.35961	1.34542	0.771219	0.745119	1.08145	1.15609							0.130143	0.111518				1.48109	1.41637	0.977296	1.0227
P78371	TCPB_HUMAN T-complex protein 1 subunit beta OS=Homo sapiens OX=9606 GN=CCT2 PE=1 SV=4	1.24378	0.018748	0.0707884	1.72214	1.62468	1.08011	1.04538	1.55488	1.56599	1.4632	1.51689	1.02404	0.814273	1.16968	1.04899	0.885831	1.05819	1	1.04042	0.784474	1.12395	1.1522	0.915239	0.931973	1.34162	1.47159	0.574839	0.77369	1.02136	0.929697	0.951994	1.12593
P78417	GSTO1_HUMAN Glutathione S-transferase omega-1 OS=Homo sapiens OX=9606 GN=GSTO1 PE=1 SV=2	6.22799	0.00494201	0.0281695	2.26697	2.02064	5.01811	5.68036	12.0458	12.3889	6.55919	6.98422							1.31625	1.39138				0.836392	1.13005	0.869949	0.834147
P78527	PRKDC_HUMAN DNA-dependent protein kinase catalytic subunit OS=Homo sapiens OX=9606 GN=PRKDC PE=1 SV=3	0.822803	0.0468584	0.134321	0.848277	0.851566	0.558018	0.554755	0.939963	0.940632	0.495512	0.552254	1.10355	0.89066	1.27619	0.587293	0.566427	0.932276	1.03681	0.918996	0.739976	1.05944	1.1343	0.724347	0.683268	0.810069	0.821101	1	1.0366	1.44609	0.882619	1.03047	1.12657
P78559	MAP1A_HUMAN Microtubule-associated protein 1A OS=Homo sapiens OX=9606 GN=MAP1A PE=1 SV=6	1.04768	0.775428	0.872909	1.74465	1.69876	1.73138	1.72181	1.19614	1.23579	1.86855	1.71781	0.706507	0.874129	0.724765	1.45915	1.58898	1.4462	0.821068	0.920741	0.882125	0.876231	0.854358	1.24949	1.25597	3.15017	2.99758	0.775967	1	0.825163	1.48989	1.60801	1.45484
P80404	GABT_HUMAN 4-aminobutyrate aminotransferase, mitochondrial OS=Homo sapiens OX=9606 GN=ABAT PE=1 SV=3	1.96903	0.0260925	0.089202	0.996758	1.05607	3.41103	3.14501	1.66784	1.68575	2.70588	2.26744							0.557869	0.648833				1.67517	1.56893	1.05518	0.944822
P84095	RHOG_HUMAN Rho-related GTP-binding protein RhoG OS=Homo sapiens OX=9606 GN=RHOG PE=1 SV=1	0.489492	2.26015e-07	1.97032e-05	0.682379	0.784493	0.383691	0.374482	0.63713	0.65582	0.38138	0.425571	0.371852	0.52258	0.448182	0.229733	0.315032	0.265589	0.780472	0.724183	0.796273	0.723153	0.737557	0.700341	0.750157	1.04981	1.26971	1.13532	1.22478	1.16965	1.05699	1.06085	1
P84103	SRSF3_HUMAN Serine/arginine-rich splicing factor 3 OS=Homo sapiens OX=9606 GN=SRSF3 PE=1 SV=1	0.527789	0.0341234	0.107451	0.91923	0.907368	1.00345	1.13737	0.900624	0.875477	0.466771	0.500202	0.860438	1.14454	0.820367	0.693374	0.775577	0.754652	0.987309	0.940557	0.970707	1	0.92109	4.46519	4.32214	2.192	2.2542	1.21831	1.1798	1.24065	0.677629	0.813059	0.689389
P98160	PGBM_HUMAN Basement membrane-specific heparan sulfate proteoglycan core protein OS=Homo sapiens OX=9606 GN=HSPG2 PE=1 SV=4	0.886548	0.432238	0.59923	1.07951	1.05271	0.33334	0.331954	0.463443	0.464636	0.476563	0.482902	1.35474	1.42223	1.2749	0.677501	0.702414	0.700232	1.08209	1.0337	1.14651	1.02718	1	0.582845	0.579619	0.335412	0.34476	1.11456	1.08792	1.00103	0.965203	0.902828	0.869228
Q00325	MPCP_HUMAN Phosphate carrier protein, mitochondrial OS=Homo sapiens OX=9606 GN=SLC25A3 PE=1 SV=2	0.95001	0.661547	0.789578	0.990135	1.23939	1.35011	1.41972	1.27391	1.2803	1.3502	1.34304	0.76627	1.00011	0.746044	0.470477	0.542644	0.504383	1.276	0.96046	1.34519	1.0095	1	1.66842	1.703	0.984436	1.01302	1.11234	0.882343	0.816702	0.747637	0.845563	0.736775
Q00341	VIGLN_HUMAN Vigilin OS=Homo sapiens OX=9606 GN=HDLBP PE=1 SV=2	0.912737	0.648013	0.782367	1.35966	1.21963	0.338773	0.303212	0.255327	0.254976	0.457599	0.439529	1.57932	1.9853	1.68221	0.610203	0.704407	0.749525	1.25567	0.913472	1.23317	1.03134	0.989202	0.674225	0.674694	0.316315	0.405573	1.20178	1.14939	1.10284	1	1.12546	0.942396
Q00577	PURA_HUMAN Transcriptional activator protein Pur-alpha OS=Homo sapiens OX=9606 GN=PURA PE=1 SV=2	1.05339	0.708959	0.82406	1.39445	1.37678	0.946614	0.911061	0.554101	0.548545	0.892503	0.934778	0.914338	0.926008	0.843582	0.744645	0.776193	0.861087	1.08029	0.939792	1.00319	1.02693	1	1.1239	1.13838	1.45894	1.47535	0.419497	0.406038	0.47326	0.435869	0.437832	0.421541
Q00610	CLH1_HUMAN Clathrin heavy chain 1 OS=Homo sapiens OX=9606 GN=CLTC PE=1 SV=5	0.813141	0.0390308	0.11829	0.733167	0.714613	1.36857	1.37384	1.00406	1.00859	1.07143	1.0501	0.480784	0.452582	0.451789	0.686292	0.638635	0.700561	0.978155	1	0.996889	0.990758	0.979585	0.945688	0.980036	1.11024	1.1162	1.05082	1.12232	1.08919	1.0836	0.994369	1.02469
Q00839	HNRPU_HUMAN Heterogeneous nuclear ribonucleoprotein U OS=Homo sapiens OX=9606 GN=HNRNPU PE=1 SV=6	0.45005	9.45078e-06	0.000288785	0.6064	0.597901	0.571911	0.586068	0.596954	0.590603	0.421322	0.442025	0.461333	0.491659	0.338466	0.430249	0.410645	0.473687	1.12437	1.08779	1.21446	1.05965	1.04413	1.95857	1.9546	0.807379	0.854828	0.999645	0.901487	1	0.860149	0.953483	0.890033
Q01082	SPTB2_HUMAN Spectrin beta chain, non-erythrocytic 1 OS=Homo sapiens OX=9606 GN=SPTBN1 PE=1 SV=2	0.898763	0.385762	0.55687	0.825167	0.814295	1.29142	1.29213	0.768158	0.775965	0.972441	0.975016	1.0284	1.10712	1.02214	1.33601	1.4042	1.33808	0.991127	0.973491	0.979136	1	0.967791	1.11859	1.11021	2.29344	2.37412	0.910489	0.943221	0.957964	1.06855	1.07484	1.0598
Q01484	ANK2_HUMAN Ankyrin-2 OS=Homo sapiens OX=9606 GN=ANK2 PE=1 SV=4	0.928083	0.813338	0.897463	0.298952	0.303363	1.39159	1.39821	0.759976	0.801058	0.970159	0.95614							0.201443	0.206137				0.979882	1.02012	1.53035	1.62147
Q01518	CAP1_HUMAN Adenylyl cyclase-associated protein 1 OS=Homo sapiens OX=9606 GN=CAP1 PE=1 SV=5	1.50888	0.00872805	0.0411907	1.27963	1.27971	2.27161	2.06626	2.78415	2.64485	1.71185	1.53141	0.849579	0.754038	0.951949	1.21416	1.3004	1.51571	1.17564	1.03404	0.897418	1.26414	1.15296	0.929975	0.848368	1.3633	1.33492	0.989445	1.02143	1	0.856304	0.961294	0.902821
Q01628	IFM3_HUMAN Interferon-induced transmembrane protein 3 OS=Homo sapiens OX=9606 GN=IFITM3 PE=1 SV=2	0.484881	5.82429e-05	0.00109957	0.891178	0.877466	0.34324	0.37453	1.05831	0.970153	0.326535	0.317961	0.293214	0.415422	0.483204	0.208079	0.274897	0.442097	1.40491	1.55137	1.43066	1.53951	1.46425	0.807221	0.756651	0.655649	0.717491	0.672551	1	1.05739	0.923	0.954443	1.14313
Q01813	PFKAP_HUMAN ATP-dependent 6-phosphofructokinase, platelet type OS=Homo sapiens OX=9606 GN=PFKP PE=1 SV=2	0.556921	0.200549	0.361354	0.347731	0.27192	0.830145	0.836663	0.740951	0.770125	0.681562	0.71063							0.29832	0.324472				1.02525	0.974746	2.09282	2.27334
Q01844	EWS_HUMAN RNA-binding protein EWS OS=Homo sapiens OX=9606 GN=EWSR1 PE=1 SV=1	1.33954	0.31128	0.488682									2.53128	2.83052	2.20125	1.58634	1.35436	1.92456			3.52582	2.82667	2.59173					0.887994	0.415037	0.649345	1.06596	1	0.954483
Q01955	CO4A3_HUMAN Collagen alpha-3(IV) chain OS=Homo sapiens OX=9606 GN=COL4A3 PE=1 SV=3	0.591686	0.0106884	0.0475684	1.05637	1.12118	0.315542	0.290781	0.264878	0.19889	0.331687	0.381717	0.57504	0.706742	0.517049	0.305779	0.389661	0.411209	1.18627	1	1.18716	1.06176	1.03049	0.506043	0.470122	0.271627	0.334102	1.32115	1.15916	1.23811	0.56211	0.558972	0.546853
Q01995	TAGL_HUMAN Transgelin OS=Homo sapiens OX=9606 GN=TAGLN PE=1 SV=4	3.5831	0.000183186	0.00256197	7.58928	7.53498	5.23451	5.02179	6.63054	6.693	5.25346	5.2264	0.847108	1.21956	0.965679	2.81542	3.25837	3.82714	1	0.902714	0.981218	0.871304	1.00155	0.213569	0.25728	0.76747	0.806945	2.94442	2.46575	2.70567	1.05183	1.38256	1.2222
Q02218	ODO1_HUMAN 2-oxoglutarate dehydrogenase, mitochondrial OS=Homo sapiens OX=9606 GN=OGDH PE=1 SV=3	0.92456	0.367119	0.540288	1.03383	1.03757	0.676981	0.727075	0.576466	0.669911	0.934091	0.889666	1.21087	0.985532	0.733693	1.16495	1.07269	0.693896	1.05771	1.13789	1.26484	1	1.02856	0.802704	0.92106	0.512489	0.523071	1.21248	1.14813	0.941364	1.02188	0.885265	0.920674
Q02252	MMSA_HUMAN Methylmalonate-semialdehyde dehydrogenase [acylating], mitochondrial OS=Homo sapiens OX=9606 GN=ALDH6A1 PE=1 SV=2	1.73263	0.000163348	0.00240068	1.72272	1.6725	2.22693	2.17854	1.56706	1.61881	2.86988	2.68789	0.999758	1.19657	1.06938	1.95853	2.15374	2.21435	0.994479	1.04661	1.05924	1.00239	1	1.21891	1.17165	1.72994	1.73191	0.854204	0.876316	0.973899	0.770219	0.920892	0.811843
Q02543	RL18A_HUMAN 60S ribosomal protein L18a OS=Homo sapiens OX=9606 GN=RPL18A PE=1 SV=2	0.667545	3.26908e-06	0.000146766	0.955159	0.886561	0.510035	0.506218	0.7582	0.813912	0.456027	0.411255	0.692561	0.861186	0.649493	0.63015	0.836531	0.692342	1.12014	1.1981	1.28276	1.0469	1.1477	0.914143	0.840817	0.907145	0.983473	1	1.25477	1.09028	0.923455	0.974743	0.819552
Q02790	FKBP4_HUMAN Peptidyl-prolyl cis-trans isomerase FKBP4 OS=Homo sapiens OX=9606 GN=FKBP4 PE=1 SV=3	1.55562	0.15256	0.29965	0.963548	0.870467	2.61961	2.82034	3.11946	3.34724	1.86884	1.88126							0.664665	0.547359				0.993679	1.00632	2.66826	2.55244
Q02878	RL6_HUMAN 60S ribosomal protein L6 OS=Homo sapiens OX=9606 GN=RPL6 PE=1 SV=3	0.619382	2.0411e-05	0.000521536	1.00259	1.02462	0.469748	0.452624	0.876027	0.852917	0.460795	0.441986	0.636584	0.661159	0.831524	0.469861	0.505948	0.637201	1.34014	1.27333	1.23007	1.32558	1.36455	0.88857	0.943799	0.834435	0.834433	0.812496	0.877965	0.914389	1	1.25339	1.23514
Q02880	TOP2B_HUMAN DNA topoisomerase 2-beta OS=Homo sapiens OX=9606 GN=TOP2B PE=1 SV=3	0.992885	0.947936	0.972313	1.00272	0.860442	0.753795	0.787671	0.630534	0.771112	0.567015	0.552313	1.5689	1.21627	1.55734	0.96592	0.816431	1.1441	0.99445	1	0.800956	1.10802	1.0827	1.1107	1.20427	0.61295	0.665631	0.643578	0.661697	1.15476	0.891837	1.12728	1.17951
Q02978	M2OM_HUMAN Mitochondrial 2-oxoglutarate/malate carrier protein OS=Homo sapiens OX=9606 GN=SLC25A11 PE=1 SV=3	0.891457	0.527701	0.68873	1.01651	0.787281	1.37862	1.27965	0.888177	0.866692	1.43835	1.35577							0.956805	1.03497				1.91548	1.93071	0.778158	0.965033
Q03135	CAV1_HUMAN Caveolin-1 OS=Homo sapiens OX=9606 GN=CAV1 PE=1 SV=4	0.730824	0.0673295	0.173384	1.28435	1.27315	0.333379	0.335663	0.23378	0.239286	0.580916	0.615104	1.00681	1.02307	0.859214	0.788075	0.886407	0.792062	0.942558	1	1.12281	0.891007	0.900023	0.682033	0.702425	0.343583	0.325058	1.60207	1.66278	1.55912	1.16069	1.07111	1.06363
Q03252	LMNB2_HUMAN Lamin-B2 OS=Homo sapiens OX=9606 GN=LMNB2 PE=1 SV=4	0.760088	0.0173054	0.0674909	1.29077	1.19499	0.586049	0.477288	0.340877	0.438951	0.578502	0.567	0.928396	0.895357	0.868169	0.818086	0.807213	0.980113	1.19965	1.07557	1.15184	1.14795	1.11304	1.22124	1.4593	0.534609	0.613701	0.897135	0.963556	1	0.930145	0.952959	0.923302
Q03518	TAP1_HUMAN Antigen peptide transporter 1 OS=Homo sapiens OX=9606 GN=TAP1 PE=1 SV=2	0.614848	0.0428833	0.125723	0.93125	0.962779	0.594486	0.473043	1.05782	1.01925	0.593903	0.345404							2.03576	1.58015				0.830734	1.14203	0.857965	0.845325
Q04837	SSBP_HUMAN Single-stranded DNA-binding protein, mitochondrial OS=Homo sapiens OX=9606 GN=SSBP1 PE=1 SV=1	0.927612	0.421641	0.589224	1.10866	1.23509	0.699367	0.718516	0.915797	0.848858	1.09852	0.936989	1.04151	1.29812	0.876537	0.752886	0.782327	0.827373	1.40722	0.982489	1.29724	1.07393	1.21339	0.793982	0.7662	0.779897	0.60243	1.22881	1.21495	1.44694	0.674551	1	0.695839
Q04917	1433F_HUMAN 14-3-3 protein eta OS=Homo sapiens OX=9606 GN=YWHAH PE=1 SV=4	0.68474	0.0809173	0.196428	0.289112	0.294463	1.3435	1.33458	0.713136	0.738426	0.863894	0.856318	0.220274	0.206245	0.193792	0.49279	0.552826	0.468325	0.386558	0.371553	0.387292	0.358105	0.391769	0.896459	0.941003	1.73164	1.6719	1.03513	1.04235	1.06365	1.09677	1	1.03188
Q04941	PLP2_HUMAN Proteolipid protein 2 OS=Homo sapiens OX=9606 GN=PLP2 PE=1 SV=1	1.17676	0.148936	0.29469	1.68659	1.73089	0.622301	0.69053	1.31069	1.25214	0.85435	0.790252	1.16143	1.98245	1.26026	0.966223	1.25361	1.52645	1.16947	0.854948	1.10883	0.927794	1	0.772413	0.808949	0.815671	0.732916	1.35888	1.22787	0.806102	1.37831	1.3639	1.23259
Q05193	DYN1_HUMAN Dynamin-1 OS=Homo sapiens OX=9606 GN=DNM1 PE=1 SV=2	1.09941	0.759971	0.863047	1.17293	1.57567	5.24222	4.66441	2.33386	3.35532	3.7978	3.65812	0.520802	0.47024	0.570351	1.39982	1.37304	0.937851	0.748554	0.639141	0.65955	0.726449	0.695544	5.06423	4.73873	4.87406	5.18003	1.1941	1.52581	1.47793	1	0.997563	0.759898
Q05639	EF1A2_HUMAN Elongation factor 1-alpha 2 OS=Homo sapiens OX=9606 GN=EEF1A2 PE=1 SV=1	1.07089	0.792877	0.884329	0.420286	0.419535	1.55496	1.53241	0.86031	1.19629	1.17948	1.15045							0.428562	0.335017				0.980487	1.01951	1.45464	1.60429
Q05707	COEA1_HUMAN Collagen alpha-1(XIV) chain OS=Homo sapiens OX=9606 GN=COL14A1 PE=1 SV=3	1.93155	0.000961422	0.00879523	5.49795	5.6964	2.37148	2.35982	2.20535	2.35629	3.61425	3.64966	5.43358	5.5657	5.62114	3.17628	3.1768	3.51588	3.80899	3.48139	3.44384	3.67682	3.81492	2.53533	2.43695	0.820815	0.782141	0.765744	0.742935	0.905696	0.925799	0.94577	1
Q06136	KDSR_HUMAN 3-ketodihydrosphingosine reductase OS=Homo sapiens OX=9606 GN=KDSR PE=1 SV=1	0.726135	0.0388737	0.118055									0.957543	0.804664	0.887353	0.651744	0.650184	0.588242			1	1.17735	1.05683					1.0282	0.900666	1.69611	0.956662	0.777415	0.784635
Q06323	PSME1_HUMAN Proteasome activator complex subunit 1 OS=Homo sapiens OX=9606 GN=PSME1 PE=1 SV=1	1.48649	0.000839856	0.00787764									1.73827	1.23952	1.34432	1.73489	1.42151	1.49439			1.01127	1.31488	1.35426					1.1196	0.819726	0.713989	0.862329	1	0.858413
Q06828	FMOD_HUMAN Fibromodulin OS=Homo sapiens OX=9606 GN=FMOD PE=1 SV=2	3.95268	0.00468702	0.0271334	4.93236	4.83414	1.00631	1.30159	2.14302	2.19448	4.41411	4.53494							1.00236	0.99764				1.12799	1.08812	0.296273	0.299729
Q06830	PRDX1_HUMAN Peroxiredoxin-1 OS=Homo sapiens OX=9606 GN=PRDX1 PE=1 SV=1	2.30214	7.60447e-05	0.00132586	0.900753	0.902068	3.37908	3.42934	2.70569	2.84916	2.12919	2.09463	1.52453	1.60283	1.49195	2.59867	2.93048	2.8123	0.898566	0.843	0.901522	0.874655	0.836172	0.555002	0.548319	1.27532	1.29361	1	1.09082	1.15524	1.11529	1.14569	1.0576
Q07020	RL18_HUMAN 60S ribosomal protein L18 OS=Homo sapiens OX=9606 GN=RPL18 PE=1 SV=2	0.707311	4.99392e-05	0.00100013	0.91315	0.900594	0.482489	0.415181	0.776371	0.833864	0.411361	0.405884	0.786851	0.690018	0.865121	0.746583	0.778393	0.655501	1.0306	1.07672	1.09333	0.979837	1.08782	0.829472	0.827423	0.791132	0.774717	1.2067	1.09243	0.927407	0.895602	1	1.02176
Q07021	C1QBP_HUMAN Complement component 1 Q subcomponent-binding protein, mitochondrial OS=Homo sapiens OX=9606 GN=C1QBP PE=1 SV=1	1.28136	0.149213	0.294844	0.949798	0.902199	0.934327	0.888958	0.742084	0.813915	0.914619	0.90358	2.78575	1.74757	1.93117	2.26606	1.57889	2.1198	0.834962	1	0.753513	0.874217	1.12471	0.774479	0.849914	0.621995	0.600742	1.02872	1.46906	1.46863	1.56437	1.65099	1.67108
Q07065	CKAP4_HUMAN Cytoskeleton-associated protein 4 OS=Homo sapiens OX=9606 GN=CKAP4 PE=1 SV=2	1.04372	0.777302	0.874035	1.32711	1.83979	0.65963	0.710338	2.29079	2.41616	1.2146	0.315594	1.07672	1.00896	1.00496	0.940064	0.983576	0.840681	1.47107	1.38215	1.23983	1.57296	1.46706	1.13053	1.25911	0.980496	0.954293	0.823806	0.859824	0.955134	1	0.98155	0.992556
Q07157	ZO1_HUMAN Tight junction protein ZO-1 OS=Homo sapiens OX=9606 GN=TJP1 PE=1 SV=3	0.397798	5.74821e-08	7.09904e-06	0.594152	0.611677	0.383952	0.384094	0.286818	0.295145	0.367244	0.365168	0.272914	0.273263	0.327841	0.48753	0.491373	0.461619	1	1.02725	0.890063	1.05203	1.09878	0.653486	0.693853	0.749931	0.738916	1.40061	1.30072	1.49049	0.876722	0.992884	1.12481
Q07954	LRP1_HUMAN Prolow-density lipoprotein receptor-related protein 1 OS=Homo sapiens OX=9606 GN=LRP1 PE=1 SV=2	0.978848	0.850565	0.92027	1.38912	1.42382	0.651046	0.626992	1.08702	1.01018	0.742266	0.716152	1.24301	1.13327	1.28851	0.962156	0.916796	1.05741	1.47445	1.38725	1.32982	1.52114	1.4416	0.800488	0.75964	0.401624	0.445209	1.05673	0.99688	1.04812	1	0.939224	0.993134
Q07955	SRSF1_HUMAN Serine/arginine-rich splicing factor 1 OS=Homo sapiens OX=9606 GN=SRSF1 PE=1 SV=2	0.489221	0.0186711	0.0707688	1.017	0.965795	0.457553	0.463385	0.482307	0.456476	0.378263	0.384024							0.977771	1.02223				1.88805	1.84276	0.683774	0.644807
Q07960	RHG01_HUMAN Rho GTPase-activating protein 1 OS=Homo sapiens OX=9606 GN=ARHGAP1 PE=1 SV=1	0.392853	2.40317e-08	3.42359e-06	0.215048	0.195426	0.556207	0.567562	0.527262	0.572676	0.453682	0.39106	0.225364	0.20693	0.177572	0.342753	0.302018	0.344838	1.08422	0.99986	1.11876	1.00735	1	0.658099	0.622895	0.552222	0.583751	1.29966	1.11243	1.06514	1.06191	0.877963	0.806056
Q08209	PP2BA_HUMAN Serine/threonine-protein phosphatase 2B catalytic subunit alpha isoform OS=Homo sapiens OX=9606 GN=PPP3CA PE=1 SV=1	1.52069	0.0423512	0.124533	1.43528	1.36078	2.99506	2.72481	2.25126	2.23751	2.86433	3.01636	0.666404	0.654802	0.586198	1.225	1.15385	1.25973	1.07374	1	1.02272	1.12352	0.964377	1.26335	1.22924	2.31535	2.64788	0.851969	0.902544	0.750191	0.521794	0.778943	0.767933
Q08211	DHX9_HUMAN ATP-dependent RNA helicase A OS=Homo sapiens OX=9606 GN=DHX9 PE=1 SV=4	0.669487	0.000752913	0.00733716	0.857376	0.847086	0.651085	0.634393	0.772016	0.756559	0.496613	0.477564	0.879176	0.859711	1.03727	0.62956	0.68183	0.643652	1.00976	1	0.933754	1.02257	1.05831	1.7907	1.91013	0.893111	0.892303	0.961201	0.854889	1.04361	0.977124	0.989397	1.0252
Q08380	LG3BP_HUMAN Galectin-3-binding protein OS=Homo sapiens OX=9606 GN=LGALS3BP PE=1 SV=1	0.605036	0.000410375	0.00471454	0.911622	0.860628	0.329947	0.344619	0.436396	0.483765	0.322831	0.327022	0.700958	0.591063	0.598062	0.549261	0.501539	0.514706	1.15522	1.02543	1.033	1.09304	1.14493	0.60855	0.573322	0.368313	0.373232	1.03794	1.03963	1	0.867155	0.972871	0.939913
Q08722	CD47_HUMAN Leukocyte surface antigen CD47 OS=Homo sapiens OX=9606 GN=CD47 PE=1 SV=1	1.41148	0.0278208	0.093071	1.66903	1.59431	2.70223	2.64889	2.09152	2.09547	2.54669	2.56639	1.77219	1.9384	1.63021	1.68275	1.8285	1.87858	1	1.06762	1.04394	1.07926	0.978223	3.39748	3.44865	1.86228	2.15205	0.947983	0.996728	0.960154	0.913355	0.961366	0.934904
Q08AM6	VAC14_HUMAN Protein VAC14 homolog OS=Homo sapiens OX=9606 GN=VAC14 PE=1 SV=1	0.753958	0.0228767	0.0819244	0.509142	0.458066	0.853067	1.01234	0.799645	0.69211	0.660607	0.727812							0.944722	1.05528				0.758619	0.788434	1.05844	1.07731
Q09666	AHNK_HUMAN Neuroblast differentiation-associated protein AHNAK OS=Homo sapiens OX=9606 GN=AHNAK PE=1 SV=2	0.571136	0.00819344	0.0392332	1.19386	1.09242	0.431623	0.486293	0.429468	0.369004	0.42972	0.43801	0.557402	0.635804	0.621419	0.730859	0.847284	0.899593	1.95135	1.78469	1.84799	1.97622	1.77984	1	0.993712	1.27604	1.24726	0.474794	0.478077	0.579693	0.586176	0.642903	0.570243
Q10588	BST1_HUMAN ADP-ribosyl cyclase/cyclic ADP-ribose hydrolase 2 OS=Homo sapiens OX=9606 GN=BST1 PE=1 SV=2	0.976672	0.82723	0.906771									1.19587	1.19876	1.22116	0.813499	0.702577	0.892794			1.36945	1.24334	1.08307					1	0.764454	0.838283	1.03253	0.967113	0.954578
Q10589	BST2_HUMAN Bone marrow stromal antigen 2 OS=Homo sapiens OX=9606 GN=BST2 PE=1 SV=1	1.01594	0.9154	0.954025									1.18023	1.45591	1.11163	0.602459	0.793828	0.749048			0.854302	0.783321	0.722502					1.08704	1.08938	1	1.07263	1.09485	0.996952
Q12765	SCRN1_HUMAN Secernin-1 OS=Homo sapiens OX=9606 GN=SCRN1 PE=1 SV=2	1.03711	0.892126	0.940667	0.389637	0.375245	2.28963	2.20787	1.24854	1.27924	1.7132	1.69633	0.289523	0.327932	0.392827	0.839374	0.783332	1.05527	0.226103	0.311027	0.211844	0.304779	0.289073	0.509093	0.536091	2.46978	2.6146	1	1.14582	1.59836	1.2835	1.42292	1.45755
Q12846	STX4_HUMAN Syntaxin-4 OS=Homo sapiens OX=9606 GN=STX4 PE=1 SV=2	0.668874	0.000993616	0.00900635	0.802722	0.90315	0.40864	0.338794	0.426931	0.485993	0.401759	0.439724	0.791146	0.773234	0.734272	0.578646	0.583533	0.638439	1	1.15806	1.09344	1.10106	1.04259	0.508652	0.534673	0.605459	0.603093	0.783375	0.869568	1.14486	0.712107	1.09691	1.05261
Q12860	CNTN1_HUMAN Contactin-1 OS=Homo sapiens OX=9606 GN=CNTN1 PE=1 SV=1	1.63739	0.0894426	0.209076	1.596	1.31979	7.93277	7.51944	4.25024	4.38022	5.30577	5.38259	1.50771	1.5446	2.14073	3.16621	3.29103	4.31483	0.980543	0.885478	0.828169	0.970863	1	6.19995	6.42748	5.72406	6.14669	0.613275	0.677793	0.829138	1.08271	1.343	1.39817
Q12874	SF3A3_HUMAN Splicing factor 3A subunit 3 OS=Homo sapiens OX=9606 GN=SF3A3 PE=1 SV=1	0.583429	0.00930921	0.0429789	0.661569	0.781947	0.593576	0.527788	0.631269	0.479861	0.34666	0.331673							0.886862	1.11314				1.22449	1.23745	0.539484	0.596099
Q12904	AIMP1_HUMAN Aminoacyl tRNA synthase complex-interacting multifunctional protein 1 OS=Homo sapiens OX=9606 GN=AIMP1 PE=1 SV=2	0.711131	0.036398	0.112613	0.519139	0.422758	0.884974	0.679303	1.06913	1.07973	0.679541	0.566196							0.82761	0.893481				1.332	1.10652	0.834261	1.22943
Q12905	ILF2_HUMAN Interleukin enhancer-binding factor 2 OS=Homo sapiens OX=9606 GN=ILF2 PE=1 SV=2	0.64595	0.0141835	0.0588796	0.947288	0.978523	0.811816	0.78504	0.791441	0.831616	0.677921	0.69062	0.569942	0.523803	0.648032	0.888727	0.698882	0.933739	1.65749	1.7759	1.36684	1.79855	1.9847	1.87317	1.82767	0.902931	1	0.472535	0.520425	0.64633	0.700735	0.610819	0.738215
Q12906	ILF3_HUMAN Interleukin enhancer-binding factor 3 OS=Homo sapiens OX=9606 GN=ILF3 PE=1 SV=3	0.741894	0.0870553	0.206591	1.177	1.04258	0.92275	0.9882	0.807448	0.924549	0.765855	0.706463	0.83314	1.23087	0.842554	0.720191	0.641264	0.896226	1.89201	1.77289	1.86687	1.81087	1.8196	1.85581	1.85454	1	0.976078	0.654241	0.569477	0.555549	0.399786	0.465381	0.55783
Q12907	LMAN2_HUMAN Vesicular integral-membrane protein VIP36 OS=Homo sapiens OX=9606 GN=LMAN2 PE=1 SV=1	0.893848	0.271945	0.446069	1.1941	1.21118	0.61294	0.485205	1.25163	1.14916	0.556797	0.546339	0.900985	1.25282	1.22115	0.645033	0.678997	0.656067	0.998064	0.943944	0.849482	1.04283	1.0207	1	1.00925	0.769497	0.636352	0.98624	0.945799	1.01701	1.26273	1.22008	1.11645
Q12931	TRAP1_HUMAN Heat shock protein 75 kDa, mitochondrial OS=Homo sapiens OX=9606 GN=TRAP1 PE=1 SV=3	0.560757	0.0158472	0.0637876	0.329838	0.283752	0.784176	0.83958	0.920133	0.832721	0.654242	0.635756	0.190135	0.193065	0.203046	0.384155	0.404495	0.424606	0.32696	0.368995	0.348889	0.33388	0.361163	0.510565	0.494753	1.06921	1	1.339	1.52722	1.38718	1.42304	1.55355	1.48265
Q13011	ECH1_HUMAN Delta(3,5)-Delta(2,4)-dienoyl-CoA isomerase, mitochondrial OS=Homo sapiens OX=9606 GN=ECH1 PE=1 SV=2	1.41855	0.0268665	0.0910085	3.39002	3.53508	1.54656	1.27569	1.59652	1.71876	2.2264	2.10873	1.47564	1.55554	1.44637	1.24202	1.40422	1.29943	1.93333	1.9224	2.17889	1.84716	1.75754	1.3526	1.30563	0.856864	0.824903	0.909029	1	0.955292	0.947241	0.910618	0.801029
Q13098	CSN1_HUMAN COP9 signalosome complex subunit 1 OS=Homo sapiens OX=9606 GN=GPS1 PE=1 SV=4	1.08554	0.750268	0.85432	0.847382	0.82431	2.35183	2.17246	1.98873	1.96586	1.71482	1.7498							1.01502	0.895636				0.882056	0.984978	2.84426	2.78476
Q13148	TADBP_HUMAN TAR DNA-binding protein 43 OS=Homo sapiens OX=9606 GN=TARDBP PE=1 SV=1	0.467552	5.19631e-06	0.000198018	0.348429	0.303552	0.453054	0.488823	0.593302	0.570408	0.312174	0.294362	0.437761	0.358305	0.38572	0.625874	0.441926	0.372933	0.823711	0.892019	0.556042	1	1.01755	1.21192	1.26392	0.645222	0.629046	0.415548	0.741169	1.11208	1.03464	1.00455	1.37137
Q13155	AIMP2_HUMAN Aminoacyl tRNA synthase complex-interacting multifunctional protein 2 OS=Homo sapiens OX=9606 GN=AIMP2 PE=1 SV=2	0.600382	0.000646799	0.00643326	0.458416	0.535043	0.656347	0.605194	0.836471	0.875123	0.607811	0.546574							1.03362	1.21969				0.846799	0.934468	0.966384	1.3962
Q13162	PRDX4_HUMAN Peroxiredoxin-4 OS=Homo sapiens OX=9606 GN=PRDX4 PE=1 SV=1	0.888699	0.6156	0.75774	1.60297	1.55428	0.572	0.633018	1.46406	1.48947	0.743855	0.792456							2.03103	1.84836				0.743397	0.847762	1.02181	0.978193
Q13200	PSMD2_HUMAN 26S proteasome non-ATPase regulatory subunit 2 OS=Homo sapiens OX=9606 GN=PSMD2 PE=1 SV=3	0.793784	0.0636655	0.166995	0.619093	0.654307	0.834419	0.819791	1.17673	1.08695	0.80938	0.733727							0.859986	0.887167				0.977658	1.02234	1.29766	1.31811
Q13228	SBP1_HUMAN Methanethiol oxidase OS=Homo sapiens OX=9606 GN=SELENBP1 PE=1 SV=2	2.75897	0.000270429	0.00342543	2.07038	2.02495	3.1983	3.09862	4.57123	4.84051	4.05838	4.43436	1.00202	1.13685	1.134	2.34689	2.08548	2.17449	0.916119	1.26294	0.885584	1.12224	1.26077	0.732821	0.86336	0.507592	0.576196	1.07628	1	1.13211	0.957819	1.22052	1.31123
Q13247	SRSF6_HUMAN Serine/arginine-rich splicing factor 6 OS=Homo sapiens OX=9606 GN=SRSF6 PE=1 SV=2	0.595665	0.0786163	0.192456	0.84328	0.669245	0.568555	0.474401	0.581286	0.624623	0.320209	0.32409							1.0378	0.962196				1.36751	1.30445	0.356189	0.519037
Q13263	TIF1B_HUMAN Transcription intermediary factor 1-beta OS=Homo sapiens OX=9606 GN=TRIM28 PE=1 SV=5	0.332847	1.08905e-08	2.01747e-06	0.273384	0.25799	0.330448	0.357796	0.35455	0.367812	0.221252	0.205679	0.315553	0.38105	0.355424	0.316397	0.337074	0.336955	1.01325	1.05635	0.939373	1.07326	1.09177	1.34198	1.27587	0.593604	0.66323	0.675019	0.767062	1	0.750453	1.03493	0.923959
Q13347	EIF3I_HUMAN Eukaryotic translation initiation factor 3 subunit I OS=Homo sapiens OX=9606 GN=EIF3I PE=1 SV=1	0.564506	8.31656e-08	8.90273e-06									0.554687	0.59251	0.534317	0.609792	0.628126	0.544494			1	1.15197	1.13292					0.949752	0.896774	1.07969	0.948653	0.936384	1.10817
Q13409	DC1I2_HUMAN Cytoplasmic dynein 1 intermediate chain 2 OS=Homo sapiens OX=9606 GN=DYNC1I2 PE=1 SV=3	0.617695	0.00239858	0.0164951	1.39445	0.629468	0.701076	0.695831	0.849889	0.724895	0.451368	0.645134	0.771372	1.07257	0.567123	0.522528	0.646735	0.660886	1	0.627728	0.751398	0.858505	0.831689	0.811768	0.731536	1.40296	1.7484	0.914107	1.61576	1.27652	1.81914	1.87861	1.65563
Q13418	ILK_HUMAN Integrin-linked protein kinase OS=Homo sapiens OX=9606 GN=ILK PE=1 SV=2	0.218756	1.0973e-06	6.4907e-05	0.227144	0.236904	0.210756	0.197569	0.239859	0.231351	0.181454	0.181847	0.11723	0.149947	0.126937	0.193756	0.213401	0.213581	1.01153	0.933262	1.02177	0.985008	0.910403	0.354617	0.373573	0.386315	0.423775	1.20162	1.25059	1.25327	1	1.1964	1.02845
Q13423	NNTM_HUMAN NAD(P) transhydrogenase, mitochondrial OS=Homo sapiens OX=9606 GN=NNT PE=1 SV=3	1.06547	0.573731	0.723018	1.16984	1.18707	1.56092	1.47006	1.40199	1.29187	1.51075	1.58442	0.836357	0.80973	0.713531	0.917447	0.874784	1.09284	1.08433	0.970783	1.03827	1.0444	1	1.95914	1.85491	1.23388	1.38237	0.77851	0.925053	0.851486	0.70325	0.87213	0.814928
Q13424	SNTA1_HUMAN Alpha-1-syntrophin OS=Homo sapiens OX=9606 GN=SNTA1 PE=1 SV=1	0.781686	0.0228858	0.0819244	1.02075	0.959459	0.784145	0.779182	0.228698	0.236654	0.802038	0.708845	0.884581	0.765547	0.794516	1.33057	1.13661	1.17516	0.843833	1.00904	0.803437	1	0.975875	1.23533	1.238	1.03621	0.999815	1.34092	1.18114	1.49275	0.855283	0.922702	0.974627
Q13425	SNTB2_HUMAN Beta-2-syntrophin OS=Homo sapiens OX=9606 GN=SNTB2 PE=1 SV=1	0.804311	0.0233617	0.0830829	1.31193	1.18748	0.609372	0.669319	0.392824	0.450825	0.783641	0.911092	0.833762	0.845868	0.812534	0.757341	0.799346	0.773987	1.16442	1.10275	1.16147	1.23929	1	0.918819	0.925336	0.5457	0.651981	1.00685	1.1749	0.996673	1.04738	0.945819	0.957378
Q13449	LSAMP_HUMAN Limbic system-associated membrane protein OS=Homo sapiens OX=9606 GN=LSAMP PE=1 SV=2	1.0569	0.806335	0.894103	0.59741	0.540089	1.42154	1.42665	0.841179	0.810854	1.06066	1.17871							0.459786	0.353343				1.44757	1.32908	0.89603	1.10397
Q13505	MTX1_HUMAN Metaxin-1 OS=Homo sapiens OX=9606 GN=MTX1 PE=1 SV=3	0.93635	0.394154	0.564383	1.27709	1.33229	1.27031	1.13018	0.933282	0.717061	0.754586	0.938077	1.04859	0.707503	0.863877	0.814244	0.907711	1.12578	0.99023	1.0336	1.04441	0.995356	0.995975	1.54847	1.40467	1.12115	1.15625	0.868165	1.03401	0.681134	1	0.951328	0.989597
Q13509	TBB3_HUMAN Tubulin beta-3 chain OS=Homo sapiens OX=9606 GN=TUBB3 PE=1 SV=2	0.796766	0.534239	0.693902	0.281582	0.265298	1.42884	1.46425	0.864118	0.888789	1.19254	1.1899							0.210095	0.304467				1.00171	0.998285	2.36926	2.24687
Q13510	ASAH1_HUMAN Acid ceramidase OS=Homo sapiens OX=9606 GN=ASAH1 PE=1 SV=5	0.678525	0.103992	0.23054	1.98702	1.92226	0.458611	0.39122	0.365834	0.350434	0.748682	0.709855	0.831727	0.579531	1.0458	0.95846	0.72809	0.694547	2.07995	1.95124	0.897198	2.5826	2.56699	1.1102	1.11233	0.300701	0.385561	0.800885	0.970368	1.42092	0.623349	0.786478	1
Q13554	KCC2B_HUMAN Calcium/calmodulin-dependent protein kinase type II subunit beta OS=Homo sapiens OX=9606 GN=CAMK2B PE=1 SV=3	0.768753	0.402931	0.572525	0.267508	0.248746	0.902161	0.849008	0.434688	0.391394	0.688885	0.691503							0.127222	0.126584				0.976833	1.08361	1.02734	1.02317
Q13555	KCC2G_HUMAN Calcium/calmodulin-dependent protein kinase type II subunit gamma OS=Homo sapiens OX=9606 GN=CAMK2G PE=1 SV=4	0.834682	0.26155	0.43626	0.711762	0.773719	1.57589	1.60296	0.70251	0.741619	1.37092	1.39863	0.627304	0.650141	1.07474	1.07848	1.13189	1.47301	0.89251	1.00435	0.680472	1	1.16481	2.29993	2.28453	2.14508	2.04693	0.832487	0.79979	0.811974	0.999842	0.991579	1.18932
Q13557	KCC2D_HUMAN Calcium/calmodulin-dependent protein kinase type II subunit delta OS=Homo sapiens OX=9606 GN=CAMK2D PE=1 SV=3	1.06888	0.795961	0.885596	1.29471	1.23132	3.00182	2.9425	2.0038	1.75996	2.45621	2.62394	1.18411	0.56081	0.507935	1.56988	3.42007	3.2784	0.997403	0.831809	0.739879	0.934893	1.06905	3.61864	3.9815	4.93621	4.79022	0.936099	0.947297	0.983004	1	1.03503	1.10078
Q13561	DCTN2_HUMAN Dynactin subunit 2 OS=Homo sapiens OX=9606 GN=DCTN2 PE=1 SV=4	0.67589	0.0142563	0.0589709	0.910593	0.836037	1.27373	1.21236	0.744078	0.998932	1.21129	1.1893	0.302008	0.331197	0.267362	0.534904	0.53499	0.555523	1.03385	0.934178	1.03402	0.992815	0.925209	1.12942	1.25308	2.09025	2.13314	0.862011	1	0.988229	0.946552	1.06295	0.896738
Q13637	RAB32_HUMAN Ras-related protein Rab-32 OS=Homo sapiens OX=9606 GN=RAB32 PE=1 SV=3	1.8667	0.00727379	0.0359925	1.23759	1.0908	2.39402	2.30665	1.55319	1.52585	2.02491	1.99642							1.09211	0.90789				1.42788	1.40427	0.432846	0.411897
Q13683	ITA7_HUMAN Integrin alpha-7 OS=Homo sapiens OX=9606 GN=ITGA7 PE=1 SV=3	1.18995	0.476557	0.642344	1.34822	1.32194	0.314062	0.317306	0.267038	0.287828	0.47532	0.483816	2.17004	2.39177	2.47372	0.800999	0.747642	1.04806	1.0751	1.0768	1.04011	1.13201	1.05573	0.600814	0.593864	0.274537	0.295178	0.903984	1.01533	0.962914	1.01669	0.965681	1
Q13724	MOGS_HUMAN Mannosyl-oligosaccharide glucosidase OS=Homo sapiens OX=9606 GN=MOGS PE=1 SV=5	0.708911	0.0190169	0.0714399	1.01334	0.980404	0.384838	0.350634	0.488285	0.521076	0.422527	0.407283	0.883892	0.905042	1.29453	0.629705	0.472134	0.65642	1	1.17254	0.968961	1.28125	1.0086	0.61839	0.573402	0.419765	0.451544	0.96561	0.936082	1.42622	1.12311	1.17591	1.1008
Q13813	SPTN1_HUMAN Spectrin alpha chain, non-erythrocytic 1 OS=Homo sapiens OX=9606 GN=SPTAN1 PE=1 SV=3	0.884779	0.289694	0.465387	0.885304	0.865922	1.33875	1.3538	0.777751	0.777848	1.0391	1.07359	0.846926	0.945825	0.927772	1.13853	1.20684	1.27631	1.03859	0.968619	0.995224	1.01559	1	1.20124	1.19679	2.18243	2.22538	0.873394	0.891004	0.93042	0.986946	1.01022	0.987631
Q13884	SNTB1_HUMAN Beta-1-syntrophin OS=Homo sapiens OX=9606 GN=SNTB1 PE=1 SV=3	0.428293	8.56617e-06	0.000267265	0.990901	0.660639	0.189845	0.239943	0.214258	0.276919	0.425833	0.379761	0.225205	0.332699	0.557478	0.365271	0.473793	0.508281	1.1551	1.16196	0.715325	1.38868	1.3716	0.552539	0.451914	0.643136	0.634439	1	0.977985	1.33495	0.844659	1.06361	1.31565
Q13885	TBB2A_HUMAN Tubulin beta-2A chain OS=Homo sapiens OX=9606 GN=TUBB2A PE=1 SV=1	1.12543	0.66358	0.789584	1.00164	1.05131	3.54816	3.53138	2.03999	1.97021	3.41121	3.09059	0.937021	1.12294	0.855514	2.33574	2.8989	2.76603	1	0.599324	0.880093	0.817147	0.701745	3.01902	2.88877	6.05291	5.7836	0.604856	0.647158	0.570564	2.01835	1.79633	1.71433
Q14011	CIRBP_HUMAN Cold-inducible RNA-binding protein OS=Homo sapiens OX=9606 GN=CIRBP PE=1 SV=1	0.420918	0.0234564	0.083185	0.504572	0.508546	0.56486	0.478242	0.255326	0.336331	0.560194	0.369828							1.53999	1.68733				0.568003	0.579846	1.08393	0.916066
Q14103	HNRPD_HUMAN Heterogeneous nuclear ribonucleoprotein D0 OS=Homo sapiens OX=9606 GN=HNRNPD PE=1 SV=1	0.528603	6.40339e-05	0.00118623	0.741876	0.845919	0.637821	0.604598	0.58007	0.56847	0.441674	0.427201	0.458479	0.335478	0.464241	0.532552	0.591786	0.515624	1	0.862255	0.862943	1.04263	0.887807	1.83157	1.77766	1.24037	1.09906	0.875623	1.04608	1.05562	0.7345	0.685099	0.698764
Q14108	SCRB2_HUMAN Lysosome membrane protein 2 OS=Homo sapiens OX=9606 GN=SCARB2 PE=1 SV=2	0.695803	0.0095399	0.0437037	1.43495	1.30279	0.378083	0.343279	0.48632	0.522142	0.503435	0.48745	0.894424	0.857499	0.83767	0.69703	0.689352	0.62153	1.32404	1.35139	1.49823	1.22283	1.29208	0.882912	0.826666	0.545569	0.520025	1.07022	1.09027	1	0.976118	0.956861	0.927404
Q14112	NID2_HUMAN Nidogen-2 OS=Homo sapiens OX=9606 GN=NID2 PE=1 SV=3	1.03854	0.861618	0.926982	2.08162	1.95404	0.470038	0.495492	0.479877	0.456374	0.646037	0.636925	2.6645	2.85564	2.76613	0.989518	1.06218	1.06831	0.994273	0.96888	0.985918	0.988808	0.970004	1.03952	1	0.485708	0.486389	2.06803	2.0213	1.93128	1.81116	1.78568	1.6797
Q14114	LRP8_HUMAN Low-density lipoprotein receptor-related protein 8 OS=Homo sapiens OX=9606 GN=LRP8 PE=1 SV=4	1.39873	0.277084	0.450261									2.04942	2.17772	1.95093	0.65795	0.674401	0.664142			0.662609	0.701395	0.694471					1.18569	1.25454	1.24077	0.974319	1.05265	1
Q14152	EIF3A_HUMAN Eukaryotic translation initiation factor 3 subunit A OS=Homo sapiens OX=9606 GN=EIF3A PE=1 SV=1	0.905727	0.31696	0.492384	0.911613	0.778582	0.680758	0.699907	1.08809	0.961852	0.543584	0.565331	0.86872	1.30401	1.22335	0.853562	1.26072	0.843185	0.964327	1.29077	1.09215	1.04111	1.24939	0.585467	0.487906	0.945941	1.02264	0.788734	0.842106	1	0.988962	1.40329	1.18256
Q14165	MLEC_HUMAN Malectin OS=Homo sapiens OX=9606 GN=MLEC PE=1 SV=1	0.820599	0.147525	0.293508	1.08127	0.986387	0.661264	0.636503	0.838531	1.01078	0.657532	0.601102							1.16379	1.30441				0.972108	1.02789	0.731623	0.716625
Q14194	DPYL1_HUMAN Dihydropyrimidinase-related protein 1 OS=Homo sapiens OX=9606 GN=CRMP1 PE=1 SV=1	1.7454	0.0313727	0.101405	1.24041	1.24094	5.09738	4.94159	2.37946	2.40479	3.45546	3.52506	0.814404	0.779272	0.732652	1.85967	1.97085	2.03453	0.996951	1	0.911327	1.07542	1.00868	1.33758	1.35728	3.23739	3.50187	0.76034	0.903569	1.04764	0.922071	0.915789	0.960097
Q14195	DPYL3_HUMAN Dihydropyrimidinase-related protein 3 OS=Homo sapiens OX=9606 GN=DPYSL3 PE=1 SV=1	2.87148	0.000516568	0.00552796	2.13085	2.24856	7.10853	7.06506	4.23125	4.29547	3.04541	3.24049	1.54091	1.62866	2.06944	2.26246	2.79799	3.34239	0.98178	1.19046	0.9125	1.196	1.14986	0.888957	0.906583	2.53329	2.24798	0.594748	0.570526	0.793829	1	1.21627	1.35702
Q14203	DCTN1_HUMAN Dynactin subunit 1 OS=Homo sapiens OX=9606 GN=DCTN1 PE=1 SV=3	0.80576	0.308749	0.486365	0.67857	0.76739	1.09623	1.10295	1.01106	1.0816	0.892375	0.890652							0.732912	0.738472				0.994618	1.00538	1.79952	1.72946
Q14204	DYHC1_HUMAN Cytoplasmic dynein 1 heavy chain 1 OS=Homo sapiens OX=9606 GN=DYNC1H1 PE=1 SV=5	0.613922	0.00103971	0.00922662	0.422485	0.397695	0.694671	0.707498	0.654478	0.670094	0.535973	0.535905	0.513993	0.527363	0.546921	0.551183	0.538901	0.559444	0.542448	0.551181	0.53889	0.55917	0.542383	0.825165	0.82313	1.52229	1.49825	1.02768	1	1.08592	1.01941	1.07918	1.09639
Q14240	IF4A2_HUMAN Eukaryotic initiation factor 4A-II OS=Homo sapiens OX=9606 GN=EIF4A2 PE=1 SV=2	0.817184	0.365713	0.539023	0.51483	0.514816	1.08148	1.07152	1.0547	1.04608	0.957573	0.892076							0.573127	0.510061				0.97338	1.02662	1.71634	1.74711
Q14247	SRC8_HUMAN Src substrate cortactin OS=Homo sapiens OX=9606 GN=CTTN PE=1 SV=2	0.550411	1.74727e-05	0.000466568	1.02523	0.947091	0.365876	0.273507	0.248099	0.34952	0.317614	0.367084	0.730493	0.693446	0.709021	0.849722	0.809124	0.816141	1.15907	1.5778	1.32252	1.34297	1.43981	0.849519	0.907687	0.77739	1.15834	0.956338	0.912204	1.25059	1	0.904688	0.990985
Q14254	FLOT2_HUMAN Flotillin-2 OS=Homo sapiens OX=9606 GN=FLOT2 PE=1 SV=2	1.15204	0.0832727	0.200504	1.69262	1.67411	1.10093	1.08971	1.06192	1.11177	1.09995	1.15019	0.817612	1.01278	0.962631	0.869684	0.934129	1.04957	1.05396	0.980857	1.0163	1	1.03592	1.32266	1.26075	1.03	1.02333	0.810001	0.831657	0.964454	0.726055	0.729144	0.749045
Q14315	FLNC_HUMAN Filamin-C OS=Homo sapiens OX=9606 GN=FLNC PE=1 SV=3	1.14632	0.312843	0.489466	0.852851	0.728172	1.38991	1.43679	1.6011	1.63	0.899594	0.831238	2.0315	2.03573	2.12246	1.18689	1.00482	1.48387	1.09098	0.808685	0.930141	1	0.919361	0.898117	0.697402	2.00988	2.22648	0.996945	0.978411	1.12539	1.27775	1.64663	1.37214
Q14344	GNA13_HUMAN Guanine nucleotide-binding protein subunit alpha-13 OS=Homo sapiens OX=9606 GN=GNA13 PE=1 SV=2	0.905489	0.371197	0.543322	1.36512	1.31805	0.790372	0.745291	0.653367	0.682187	0.711584	0.689276	1.50484	1.38243	1.47423	0.817514	0.81452	0.850627	0.989265	1.1083	0.998609	1	1.14773	0.884591	0.889672	1.62035	1.73744	0.76534	0.844501	0.868251	1.11423	1.195	1.16501
Q14515	SPRL1_HUMAN SPARC-like protein 1 OS=Homo sapiens OX=9606 GN=SPARCL1 PE=1 SV=2	0.279362	6.06434e-06	0.000219204	0.915366	0.946218	0.0996431	0.0957114	0.128638	0.129321	0.193813	0.206279	0.0942551	0.105172	0.108936	0.208907	0.187074	0.306134	1.05211	0.737124	0.697583	0.986269	1	0.76626	0.728152	0.309257	0.304436	1.0102	1.24624	1.48403	1.18264	1.36279	1.42108
Q14573	ITPR3_HUMAN Inositol 1,4,5-trisphosphate receptor type 3 OS=Homo sapiens OX=9606 GN=ITPR3 PE=1 SV=2	0.640977	0.000162543	0.00240068									0.743873	0.59726	0.740903	0.746694	0.583277	0.399213			0.83211	1.19292	1					0.905258	1.00964	1.0594	0.942929	0.845883	1.13078
Q14683	SMC1A_HUMAN Structural maintenance of chromosomes protein 1A OS=Homo sapiens OX=9606 GN=SMC1A PE=1 SV=2	0.769315	0.232608	0.402959									1.06804	0.838195	0.872581	0.576842	0.553685	0.49437			0.512191	0.498558	0.482443					0.858416	1	1.37444	1.15398	1.25803	1.44824
Q14697	GANAB_HUMAN Neutral alpha-glucosidase AB OS=Homo sapiens OX=9606 GN=GANAB PE=1 SV=3	0.596479	0.000177874	0.00254502	0.947124	0.957572	0.3377	0.325525	0.650107	0.604347	0.468342	0.493057	0.441635	0.510481	0.590813	0.37971	0.383809	0.54268	1	0.973045	0.917844	1.05928	0.98244	0.534401	0.567376	0.495912	0.501155	1.04826	1.08789	1.13518	1.13556	1.19007	1.08223
Q14728	MFS10_HUMAN Major facilitator superfamily domain-containing protein 10 OS=Homo sapiens OX=9606 GN=MFSD10 PE=1 SV=1	0.901524	0.404621	0.573552	1.22939	1.40102	0.484454	0.47189	0.765585	0.861824	0.694597	0.613928	1.0189	0.960014	1.51545	0.762351	0.652646	1.31899	0.860258	1.0554	0.497045	1.25611	1.12034	0.825203	1	0.744726	0.623856	0.778812	1.41686	1.20897	1.25436	0.994843	1.51735
Q14739	LBR_HUMAN Lamin-B receptor OS=Homo sapiens OX=9606 GN=LBR PE=1 SV=2	0.894533	0.344154	0.520711									0.992909	1.1473	1.13431	0.58306	0.608811	0.672497			1.18223	1.04013	1					1.01682	0.951734	1.0199	0.860061	0.753565	0.792697
Q14764	MVP_HUMAN Major vault protein OS=Homo sapiens OX=9606 GN=MVP PE=1 SV=4	0.686392	0.00936616	0.0431746	0.523904	0.500729	0.272751	0.285299	0.974664	1.0355	0.315839	0.312144	0.739402	0.761058	0.803378	0.493709	0.535693	0.544586	1.08917	1.07805	1.09968	1.08368	1.06747	0.470962	0.459054	0.510659	0.519865	0.684379	0.770108	0.741528	1	1.06059	1.00647
Q14847	LASP1_HUMAN LIM and SH3 domain protein 1 OS=Homo sapiens OX=9606 GN=LASP1 PE=1 SV=2	0.905825	0.64122	0.777234									1.0863	1.31938	1.79412	0.906038	1.06448	1.38388			2.11794	2.09095	2.38593					1	0.856847	0.993111	0.962105	1.10358	0.998889
Q14894	CRYM_HUMAN Ketimine reductase mu-crystallin OS=Homo sapiens OX=9606 GN=CRYM PE=1 SV=1	3.64768	0.0069952	0.0352017	0.694235	0.773956	4.59595	4.56114	2.57422	2.66183	4.57576	4.76536							0.486344	0.427414				1.05268	0.947315	1.08394	1.18419
Q14956	GPNMB_HUMAN Transmembrane glycoprotein NMB OS=Homo sapiens OX=9606 GN=GPNMB PE=1 SV=2	1.22771	0.513137	0.676273									1.92901	2.21441	1.84254	0.510704	0.578556	0.510321			1.26322	1.15951	1.17285					0.856991	0.898817	1	0.917208	1.05554	0.943785
Q14974	IMB1_HUMAN Importin subunit beta-1 OS=Homo sapiens OX=9606 GN=KPNB1 PE=1 SV=2	0.724761	0.0032078	0.0206694	0.495079	0.551298	0.981001	1.05734	1.22221	1.24487	0.778607	0.766399	0.468283	0.638239	0.501881	0.725401	0.878648	0.91865	1	0.994538	1.25112	0.954713	0.785977	0.991479	1.02163	1.59797	1.53773	0.954969	0.922463	0.817351	1.22076	1.38097	1.16675
Q14980	NUMA1_HUMAN Nuclear mitotic apparatus protein 1 OS=Homo sapiens OX=9606 GN=NUMA1 PE=1 SV=2	0.677063	0.000204537	0.00278095	0.8797	0.905519	0.418128	0.424986	0.391266	0.41626	0.402833	0.437473	0.757525	0.951682	0.90149	0.579001	0.734129	0.77486	1.02374	0.876083	0.953886	1	0.895846	0.923522	0.905411	0.606511	0.60977	1.01278	1.02616	1.06454	1.03977	1.11708	1.14729
Q14CZ8	HECAM_HUMAN Hepatocyte cell adhesion molecule OS=Homo sapiens OX=9606 GN=HEPACAM PE=1 SV=1	1.37099	0.161913	0.312302									1.80611	2.30928	2.19527	1.74596	0.227377	1.67052			1.18005	0.924435	0.90584					1	0.909933	0.732797	1.9954	1.68288	1.55992
Q15008	PSMD6_HUMAN 26S proteasome non-ATPase regulatory subunit 6 OS=Homo sapiens OX=9606 GN=PSMD6 PE=1 SV=1	0.82367	0.34119	0.518301	0.509664	0.555752	0.970405	1.00094	1.19067	1.34958	0.768584	0.58861							0.932069	1.06793				0.660488	0.672972	1.30543	1.67512
Q15019	SEPT2_HUMAN Septin-2 OS=Homo sapiens OX=9606 GN=SEPT2 PE=1 SV=1	0.845837	0.0680149	0.174542	0.871697	0.852046	1.02469	1.1048	0.780357	0.771147	0.762679	0.741119	0.872681	0.851746	0.812459	0.85814	0.807474	0.868438	0.885301	1	0.835619	0.964131	1.0282	0.530578	0.544743	1.63171	1.53857	0.984362	1.10298	1.16307	1.01738	0.934307	1.01354
Q15029	U5S1_HUMAN 116 kDa U5 small nuclear ribonucleoprotein component OS=Homo sapiens OX=9606 GN=EFTUD2 PE=1 SV=1	0.774366	0.0330815	0.105321	1.01266	0.973559	0.655002	0.617738	0.557989	0.575625	0.549326	0.588724	1.19873	1.10145	1.23684	0.710015	0.760749	0.864732	1.17625	1.11562	1.04275	1.15087	1.24419	1.81332	1.49825	0.73043	0.513469	0.827318	0.92126	1	0.799062	0.972796	0.97202
Q15046	SYK_HUMAN Lysine--tRNA ligase OS=Homo sapiens OX=9606 GN=KARS PE=1 SV=3	0.855862	0.331641	0.507869	0.876728	0.958936	1.05475	0.888973	1.13034	1.40893	0.740189	0.668136							0.906478	1.05346				0.709722	0.946541	1.4994	1.65564
Q15084	PDIA6_HUMAN Protein disulfide-isomerase A6 OS=Homo sapiens OX=9606 GN=PDIA6 PE=1 SV=1	0.946027	0.662471	0.789584	1.10817	1.15402	0.658539	0.702212	1.79217	1.82389	0.647183	0.673126	0.858524	0.834687	0.819006	0.719327	0.711846	0.646732	1.16055	1.26039	1.13638	1.29837	1.19667	0.797975	0.857823	0.622518	0.574392	0.983237	0.863681	1	1.06407	0.988375	1.08804
Q15102	PA1B3_HUMAN Platelet-activating factor acetylhydrolase IB subunit gamma OS=Homo sapiens OX=9606 GN=PAFAH1B3 PE=1 SV=1	1.02141	0.957894	0.976711	0.269191	0.308128	3.34146	3.39752	2.48065	2.5798	1.99968	1.99609							0.678703	0.746688				0.998439	1.00156	4.29256	4.3041
Q15149	PLEC_HUMAN Plectin OS=Homo sapiens OX=9606 GN=PLEC PE=1 SV=3	0.726116	0.0590971	0.157522	0.385912	0.390678	0.840486	0.850198	0.638553	0.646698	0.571886	0.575707	0.904526	0.919343	0.957011	1.13591	1.12873	1.18559	0.81252	0.794995	0.783229	0.807851	0.820193	0.692471	0.681263	2.28656	2.31754	1	1.00969	1.04772	1.10472	1.12721	1.13886
Q15165	PON2_HUMAN Serum paraoxonase/arylesterase 2 OS=Homo sapiens OX=9606 GN=PON2 PE=1 SV=4	0.503592	5.81199e-09	1.56607e-06	0.801079	0.661949	0.367594	0.43106	0.322356	0.366319	0.368703	0.382157	0.603496	0.508688	0.476551	0.46112	0.451853	0.514405	1	1.13812	1.11636	1.02941	1.0614	0.597681	0.70089	1.18232	0.989557	1.05105	1.01027	0.946574	0.875487	0.746165	0.846317
Q15286	RAB35_HUMAN Ras-related protein Rab-35 OS=Homo sapiens OX=9606 GN=RAB35 PE=1 SV=1	0.821385	0.0895885	0.209087	0.794557	0.743057	1.25482	1.28446	1.11488	1.15069	1.10298	1.07316	0.39913	0.321758	0.35183	0.680238	0.672103	0.654807	1	1.09058	1.05259	1.08082	1.00245	0.97176	0.956574	0.957369	0.947296	1.20118	1.39538	1.33497	0.673819	0.735956	0.728495
Q15323	K1H1_HUMAN Keratin, type I cuticular Ha1 OS=Homo sapiens OX=9606 GN=KRT31 PE=1 SV=3	0.88061	0.703837	0.819071	0.372386	0.419251	1.05607	1.14131	1.63921	1.64709	0.826398	0.810705							0.306126	0.377573				1.98851	1.41265	0.587349	2.06666
Q15365	PCBP1_HUMAN Poly(rC)-binding protein 1 OS=Homo sapiens OX=9606 GN=PCBP1 PE=1 SV=2	0.791225	0.000630297	0.00629024	0.686303	0.733369	0.691352	0.691966	1.03287	0.983155	0.552895	0.587414	0.918278	0.925524	0.759911	0.790154	0.870294	0.731342	1.13915	1.04989	1.22855	1.05501	1	0.717991	0.701842	0.896849	0.952094	0.998728	1.10819	0.89912	1.08528	1.01071	0.990943
Q15366	PCBP2_HUMAN Poly(rC)-binding protein 2 OS=Homo sapiens OX=9606 GN=PCBP2 PE=1 SV=1	0.66061	1.20671e-06	6.87825e-05	0.471176	0.472478	0.78085	0.794135	1.01275	1.00517	0.638874	0.605189	0.519723	0.473309	0.517083	0.696866	0.642079	0.75866	0.916876	0.889109	0.873294	0.939488	0.896196	1.01318	1.0739	1.16523	1.14297	1.1807	1	1.13961	1.08464	0.994001	0.917551
Q15393	SF3B3_HUMAN Splicing factor 3B subunit 3 OS=Homo sapiens OX=9606 GN=SF3B3 PE=1 SV=4	0.751543	0.0092194	0.0428312	0.921745	0.879356	0.499595	0.479501	0.619964	0.597413	0.403638	0.356602	1.13479	1.05232	1.07081	0.702014	0.634617	0.673535	1.02349	1.11111	0.861381	1.1933	1.14722	1.18961	1.21121	0.642605	0.752717	0.751684	0.67214	0.820251	0.868744	1	1.04784
Q15404	RSU1_HUMAN Ras suppressor protein 1 OS=Homo sapiens OX=9606 GN=RSU1 PE=1 SV=3	0.269098	2.95894e-05	0.000679868	0.310403	0.345796	0.264133	0.277047	0.31123	0.309569	0.280387	0.233286	0.083219	0.0778233	0.1761	0.143597	0.134742	0.225859	1.05508	1.02062	1	1.06841	1.04514	0.405933	0.391249	0.224783	0.211415	1.12059	1.43259	1.46815	0.672857	0.782678	0.734741
Q15417	CNN3_HUMAN Calponin-3 OS=Homo sapiens OX=9606 GN=CNN3 PE=1 SV=1	0.580402	0.0127724	0.0539279									0.535661	0.383627	0.615692	0.591033	0.470888	0.510337			0.369021	0.506638	0.560611					1.04187	1.19644	1.45103	0.89745	1	1.00733
Q15436	SC23A_HUMAN Protein transport protein Sec23A OS=Homo sapiens OX=9606 GN=SEC23A PE=1 SV=2	0.81032	0.250543	0.42294	0.962178	1.15463	0.490154	0.566743	1.33834	1.29939	0.58495	0.598051							1.49454	1.21644				0.981458	0.795566	0.967218	1.01854
Q15459	SF3A1_HUMAN Splicing factor 3A subunit 1 OS=Homo sapiens OX=9606 GN=SF3A1 PE=1 SV=1	0.81265	0.180626	0.33735									0.812059	1.21836	0.75338	0.723441	0.818956	0.819226			1.57488	1.43853	1.27042					1.00048	1	0.910425	0.684774	0.786243	0.831732
Q15555	MARE2_HUMAN Microtubule-associated protein RP/EB family member 2 OS=Homo sapiens OX=9606 GN=MAPRE2 PE=1 SV=1	0.881252	0.48347	0.6493	1.24781	1.32365	0.972707	1.02377	0.619175	0.682906	0.876168	0.863201							0.66677	0.653041				1.00036	0.999645	1.61319	1.54305
Q15582	BGH3_HUMAN Transforming growth factor-beta-induced protein ig-h3 OS=Homo sapiens OX=9606 GN=TGFBI PE=1 SV=1	3.0347	0.00125033	0.0105583	2.83989	2.82864	1.35457	1.33377	7.18249	7.24393	1.37356	1.44402	4.69905	4.24932	4.68143	2.36527	2.18257	2.58814	1.59887	1.75618	1.59118	1.71019	1.7312	0.793336	0.807477	0.485179	0.514669	0.742842	0.726906	0.759784	1	1.00805	1.1443
Q15691	MARE1_HUMAN Microtubule-associated protein RP/EB family member 1 OS=Homo sapiens OX=9606 GN=MAPRE1 PE=1 SV=3	1.69076	0.0723333	0.181845									2.46925	2.61965	2.05401	1.02366	1.10071	1.01391			1.35854	1.04553	1					0.90591	0.806509	0.887174	1.1305	1.01148	0.975576
Q15717	ELAV1_HUMAN ELAV-like protein 1 OS=Homo sapiens OX=9606 GN=ELAVL1 PE=1 SV=2	0.689838	0.00661951	0.0341221	0.774489	0.602336	0.771139	0.874169	0.975962	1.00628	0.655383	0.618934							1.00467	0.995331				1.49473	1.41331	0.94291	0.97532
Q15738	NSDHL_HUMAN Sterol-4-alpha-carboxylate 3-dehydrogenase, decarboxylating OS=Homo sapiens OX=9606 GN=NSDHL PE=1 SV=2	0.983868	0.929519	0.962311									1.20967	1.18353	1.44835	1.03796	1.38383	0.758514			1.51986	1.9766	1.87702					0.726723	1.01003	0.819175	1	0.838426	0.937664
Q15746	MYLK_HUMAN Myosin light chain kinase, smooth muscle OS=Homo sapiens OX=9606 GN=MYLK PE=1 SV=4	0.425597	2.88601e-06	0.000134887	0.572077	0.5481	0.394946	0.364038	0.420178	0.323193	0.398383	0.394997	0.2102	0.249896	0.340343	0.376822	0.318488	0.427193	1.18035	1.03869	1.11043	1.10909	1.10904	0.331673	0.311995	0.68581	0.666651	1	1.09839	1.07915	0.935382	0.915751	0.868027
Q15904	VAS1_HUMAN V-type proton ATPase subunit S1 OS=Homo sapiens OX=9606 GN=ATP6AP1 PE=1 SV=2	1.40546	0.264496	0.438951	1.09305	1.01915	3.64283	3.50926	1.7747	1.92237	2.21986	2.62659							1.01763	0.798009				3.05871	2.80849	0.837644	0.982373
Q16143	SYUB_HUMAN Beta-synuclein OS=Homo sapiens OX=9606 GN=SNCB PE=1 SV=1	0.568037	0.0769865	0.189812	0.958909	0.816758	0.799372	0.824379	0.374963	0.374175	0.755786	0.66932							0.725327	0.73454				1.99284	1.9064	1.13889	0.861107
Q16181	SEPT7_HUMAN Septin-7 OS=Homo sapiens OX=9606 GN=SEPT7 PE=1 SV=2	1.14641	0.251377	0.423167	1.02276	1.01744	2.08735	2.03336	1.27459	1.32091	1.60798	1.59477	0.771287	1.08571	0.793005	1.12147	1.31781	1.2168	1.20499	1.0993	1.3955	1.10855	0.952385	0.984341	1	1.97444	1.91462	0.958679	0.916057	0.732224	1.02497	0.9705	0.833979
Q16352	AINX_HUMAN Alpha-internexin OS=Homo sapiens OX=9606 GN=INA PE=1 SV=2	0.504749	0.144073	0.289906	1.22304	1.26512	1.14314	0.978666	1.38464	1.33523	1.83362	1.76433	1.58104	1.87006	1.78301	2.77633	3.15084	3.50227	0.705105	0.572885	0.650027	0.622256	0.644701	5.68125	5.75655	12.6703	14.5019	0.966302	0.95728	1	3.12947	3.36167	3.10285
Q16363	LAMA4_HUMAN Laminin subunit alpha-4 OS=Homo sapiens OX=9606 GN=LAMA4 PE=1 SV=4	0.768101	0.147123	0.293059	1.13711	1.10719	0.291666	0.309296	0.536526	0.536511	0.36548	0.368549	1.37116	1.26711	1.35375	0.707368	0.651299	0.633737	0.952137	1.00308	0.955041	0.97779	1	0.46279	0.474874	0.337414	0.30412	1.26057	1.30764	1.28746	1.50495	1.43635	1.57305
Q16531	DDB1_HUMAN DNA damage-binding protein 1 OS=Homo sapiens OX=9606 GN=DDB1 PE=1 SV=1	1.20276	0.037628	0.115694	1.16551	1.14648	1.187	1.17374	1.1424	1.1202	1.14894	1.17049							1.01646	1.19812				0.983536	1.04583	0.753317	0.773682
Q16555	DPYL2_HUMAN Dihydropyrimidinase-related protein 2 OS=Homo sapiens OX=9606 GN=DPYSL2 PE=1 SV=1	1.96684	0.00396317	0.0238757	1.33599	1.29986	4.81231	4.83419	2.66292	2.73667	3.40826	3.34687	1.30824	1.13454	1.22674	2.11174	1.99462	1.9938	0.927748	1	0.955328	0.975759	0.960535	1.28483	1.31599	2.34582	2.26634	0.907151	0.977366	0.885675	1.309	1.24571	1.27671
Q16563	SYPL1_HUMAN Synaptophysin-like protein 1 OS=Homo sapiens OX=9606 GN=SYPL1 PE=1 SV=1	0.65695	0.0155837	0.0630152	1.10469	1.07328	0.328278	0.335371	0.241562	0.269515	0.387449	0.370445	0.978871	0.973449	0.926159	0.661392	0.689597	0.651089	0.900022	1	1.01904	0.908986	0.922007	0.423448	0.434339	0.490136	0.522169	1.48671	1.36114	1.53875	1.20846	1.26263	1.18594
Q16620	NTRK2_HUMAN BDNF/NT-3 growth factors receptor OS=Homo sapiens OX=9606 GN=NTRK2 PE=1 SV=1	1.02024	0.949209	0.972841	0.610306	0.62471	1.05356	1.1698	2.43884	0.2922	0.884426	0.853792							0.55853	0.449172				1.39291	1.42714	0.990804	1.0092
Q16623	STX1A_HUMAN Syntaxin-1A OS=Homo sapiens OX=9606 GN=STX1A PE=1 SV=1	0.984955	0.961638	0.977803	0.331913	0.298683	1.43348	1.4371	0.727781	0.669822	1.07901	1.04108							0.153571	0.240524				1.48633	1.46413	0.966408	1.03359
Q16625	OCLN_HUMAN Occludin OS=Homo sapiens OX=9606 GN=OCLN PE=1 SV=1	0.688368	0.027325	0.0919311									0.845659	0.890769	0.544672	0.931173	0.828102	0.514557			1.04123	0.809705	0.848094					1.52497	1.51866	1.42854	0.929861	1	0.824438
Q16629	SRSF7_HUMAN Serine/arginine-rich splicing factor 7 OS=Homo sapiens OX=9606 GN=SRSF7 PE=1 SV=1	0.905056	0.576526	0.725429	0.69719	0.745222	0.473746	0.508295	0.466424	0.507633	0.347542	0.418335	1.81587	1.80133	2.03258	1.13256	1.26401	1.08887	0.787442	0.808923	0.796775	0.824075	0.773699	1.51589	1.57304	0.568649	0.565103	1.31241	1.34205	1.50157	1.20831	1.16646	1
Q16643	DREB_HUMAN Drebrin OS=Homo sapiens OX=9606 GN=DBN1 PE=1 SV=4	0.794079	0.337389	0.51415	0.605663	0.811222	1.46225	1.72938	0.753254	1.45195	1.09618	0.955213							0.946673	1.01685				0.914443	0.983147	2.42295	2.08894
Q16653	MOG_HUMAN Myelin-oligodendrocyte glycoprotein OS=Homo sapiens OX=9606 GN=MOG PE=1 SV=2	0.7336	0.430241	0.597322	6.08827	5.69209	1.40119	1.45714	2.87728	2.96694	3.32839	3.40554	4.43723	4.19469	4.18331	2.50962	2.51541	2.19781	0.875242	0.96563	1	0.880783	0.880526	14.9194	15.0411	12.2867	11.995	0.900389	0.808431	0.993822	2.62382	2.55337	2.29192
Q16658	FSCN1_HUMAN Fascin OS=Homo sapiens OX=9606 GN=FSCN1 PE=1 SV=3	0.829502	0.4471	0.61523	0.281496	0.29098	1.10077	1.07579	0.874121	0.858898	0.940418	0.939845	0.158276	0.252367	0.295035	0.289902	0.393057	0.455284	0.213523	0.192438	0.172142	0.21234	0.224461	0.283655	0.264972	1.07111	1.12207	1.15117	1.23143	1.316	1.01297	1.13134	1
Q16666	IF16_HUMAN Gamma-interferon-inducible protein 16 OS=Homo sapiens OX=9606 GN=IFI16 PE=1 SV=3	0.619214	0.1283	0.267362	0.546486	0.47018	0.513313	0.752445	1.46272	1.46089	0.564463	0.587266							2.47182	1.77803				1.02634	0.973657	0.667394	0.783354
Q16698	DECR_HUMAN 2,4-dienoyl-CoA reductase, mitochondrial OS=Homo sapiens OX=9606 GN=DECR1 PE=1 SV=1	0.997157	0.983642	0.989652	2.04713	2.07647	1.51425	1.47479	1.57582	1.63683	1.67254	1.72486	0.845979	0.866401	1.0384	0.857791	0.949199	1.17233	2.25838	1.99232	1.94574	2.25817	2.17214	1.48476	1.51337	1	0.996075	0.775717	0.748903	0.983319	0.862745	0.962001	0.948051
Q16718	NDUA5_HUMAN NADH dehydrogenase [ubiquinone] 1 alpha subcomplex subunit 5 OS=Homo sapiens OX=9606 GN=NDUFA5 PE=1 SV=3	0.924463	0.589561	0.735151	1.22498	1.09329	1.16543	1.1271	0.937485	0.81573	1.21897	1.17001							0.8759	0.932961				1.71636	1.57592	1.00618	0.993822
Q16720	AT2B3_HUMAN Plasma membrane calcium-transporting ATPase 3 OS=Homo sapiens OX=9606 GN=ATP2B3 PE=1 SV=3	2.38587	1.84046e-06	9.88722e-05									2.41753	2.24482	2.31236	3.32534	2.60373	1.98766			1.25933	1.16261	1.45133					0.995687	1	0.797324	1.02953	0.949085	0.71739
Q16775	GLO2_HUMAN Hydroxyacylglutathione hydrolase, mitochondrial OS=Homo sapiens OX=9606 GN=HAGH PE=1 SV=2	2.81043	0.00127754	0.0106023	1.20457	1.16639	3.64478	3.2346	2.84384	2.68456	3.56458	3.27298							0.53156	0.731365				1.02455	0.975446	1.30027	1.20541
Q16795	NDUA9_HUMAN NADH dehydrogenase [ubiquinone] 1 alpha subcomplex subunit 9, mitochondrial OS=Homo sapiens OX=9606 GN=NDUFA9 PE=1 SV=2	0.982868	0.877118	0.934164	0.96696	1.01228	1.43643	1.56529	1.0758	0.993474	1.52788	1.45123	0.827191	0.605967	0.859019	1.02987	0.908222	0.617316	0.748942	1.07395	0.776269	0.857762	1.10031	1.66963	1.91094	1.03935	0.999109	1.1421	1	0.979307	0.901507	0.799869	1.21836
Q16799	RTN1_HUMAN Reticulon-1 OS=Homo sapiens OX=9606 GN=RTN1 PE=1 SV=1	1.06428	0.748273	0.853368	0.913722	0.963397	2.90526	2.80714	1.54989	1.67263	1.91397	2.00685	0.936539	1.02556	0.978519	1.34107	1.49007	1.35634	1	0.988306	1.09061	0.966812	0.925037	2.71527	2.72078	2.92863	3.11046	0.946295	1.08769	1.11322	0.761377	0.844528	0.808849
Q16836	HCDH_HUMAN Hydroxyacyl-coenzyme A dehydrogenase, mitochondrial OS=Homo sapiens OX=9606 GN=HADH PE=1 SV=3	1.92734	2.16586e-05	0.000544035	2.79802	3.01652	2.28111	2.4183	2.22392	2.37181	2.98727	2.96127	1.55343	1.1016	1.68866	1.60188	1.37995	1.94435	1.5676	1.57749	1.35001	1.7878	1.57982	1.53332	1.53657	0.655282	0.685786	0.750158	0.5719	0.953361	0.537793	0.772802	1
Q16853	AOC3_HUMAN Membrane primary amine oxidase OS=Homo sapiens OX=9606 GN=AOC3 PE=1 SV=3	1.49905	0.0457795	0.131738	2.15037	2.15548	0.493669	0.476094	0.420476	0.494965	1.44351	1.50535	2.66402	2.06273	2.51267	1.79468	1.40578	1.67259	1.50802	1.72108	1.23034	1.80038	1.81293	1.00053	1	0.386708	0.395033	0.661862	0.62351	1.02212	0.536591	0.701222	0.789556
Q16891	MIC60_HUMAN MICOS complex subunit MIC60 OS=Homo sapiens OX=9606 GN=IMMT PE=1 SV=1	0.99766	0.968694	0.980451	1.09842	1.1265	1.05631	1.02909	0.893014	0.871079	0.935379	0.884294	0.967196	1.07828	0.838309	0.914866	1.06769	0.96701	1.12694	1.06709	1.24992	1.04113	1	1.29577	1.29704	1.01512	0.969083	0.865233	0.857829	0.711446	0.763723	0.725524	0.756628
Q3SXM5	HSDL1_HUMAN Inactive hydroxysteroid dehydrogenase-like protein 1 OS=Homo sapiens OX=9606 GN=HSDL1 PE=1 SV=3	1.07228	0.479488	0.646001	1.05613	1.14384	1.47305	1.42267	0.935803	1.06984	1.08821	1.10781							0.895101	0.999532				1.32637	1.38028	1.00047	0.901235
Q3ZCQ8	TIM50_HUMAN Mitochondrial import inner membrane translocase subunit TIM50 OS=Homo sapiens OX=9606 GN=TIMM50 PE=1 SV=2	1.04675	0.641402	0.777234	1.14494	1.12907	0.983135	0.890984	1.02079	1.02619	0.894134	0.745594							1.02453	1.10723				0.975475	1.13808	0.770961	0.597402
Q4KMQ2	ANO6_HUMAN Anoctamin-6 OS=Homo sapiens OX=9606 GN=ANO6 PE=1 SV=2	0.876039	0.221239	0.387102									0.834607	0.852176	1.25033	0.698611	0.612357	0.776595			1.01688	1.08235	1.12119					1	0.995428	1.01854	0.709721	0.887915	0.771481
Q53GQ0	DHB12_HUMAN Very-long-chain 3-oxoacyl-CoA reductase OS=Homo sapiens OX=9606 GN=HSD17B12 PE=1 SV=2	0.597426	1.12985e-05	0.00033827	1.05257	1.06098	0.488165	0.514082	0.300851	0.288398	0.490358	0.482786	0.649109	0.569722	0.661114	0.687147	0.708679	0.616739	1.14944	1.29514	1.21394	1.23363	1.21931	0.851988	0.93475	0.874493	0.905462	1.15474	1.13933	1	0.868147	0.697524	0.832874
Q53H12	AGK_HUMAN Acylglycerol kinase, mitochondrial OS=Homo sapiens OX=9606 GN=AGK PE=1 SV=2	0.786256	0.0439605	0.127744	0.634055	0.796037	0.899241	1.03015	0.583556	0.59827	0.873566	0.894744							0.941736	1.19367				1.20727	1.05826	0.704209	0.91352
Q562R1	ACTBL_HUMAN Beta-actin-like protein 2 OS=Homo sapiens OX=9606 GN=ACTBL2 PE=1 SV=2	0.820804	0.0360854	0.111997	0.838971	1.09271	1.04509	1.1485	0.682252	0.943594	1.3189	0.737649	0.885969	0.776745	0.69301	0.656953	0.728907	0.53739	1.42489	1	1.31366	1.06636	1.25731	0.870576	0.862248	1.39051	1.31188	0.841009	0.62907	0.811107	0.997597	1.00347	0.997489
Q56VL3	OCAD2_HUMAN OCIA domain-containing protein 2 OS=Homo sapiens OX=9606 GN=OCIAD2 PE=1 SV=1	0.955542	0.830074	0.908545	1.22282	1.14083	1.04661	0.900431	1.46529	1.62531	1.00412	0.77692							1.92008	2.00251				0.931439	1.06856	0.62255	0.662027
Q58EX2	SDK2_HUMAN Protein sidekick-2 OS=Homo sapiens OX=9606 GN=SDK2 PE=1 SV=3	0.693886	0.00672601	0.0343614	1.16479	0.840155	0.324528	0.367462	0.408629	0.442144	0.443742	0.486503	0.746478	0.788452	0.774127	0.604161	0.644772	0.839955	1.22102	0.92468	1.08251	1.09989	1.03615	0.687917	0.648812	0.377557	0.361989	1.0272	1.12574	1.20438	0.947504	1	0.959917
Q5EBM0	CMPK2_HUMAN UMP-CMP kinase 2, mitochondrial OS=Homo sapiens OX=9606 GN=CMPK2 PE=1 SV=3	0.803783	0.421901	0.589309									0.622285	0.524798	0.574676	0.842961	1.00009	0.845893			1.51315	1.56122	1.55707					1	1.35566	0.475942	0.245121	0.291668	0.231304
Q5HYI8	RABL3_HUMAN Rab-like protein 3 OS=Homo sapiens OX=9606 GN=RABL3 PE=1 SV=1	1.31928	0.00324749	0.0208003	1.11537	1.11499	1.42017	1.41428	1.39144	1.32617	1.28028	1.39859							1.23105	1.14678				0.997407	1.00259	0.897268	0.672062
Q5JTV8	TOIP1_HUMAN Torsin-1A-interacting protein 1 OS=Homo sapiens OX=9606 GN=TOR1AIP1 PE=1 SV=2	1.12553	0.505257	0.669759	1.11548	1.38813	0.602895	0.537156	0.723467	0.704111	0.492258	0.531115	2.45197	1.81773	2.10136	1.16231	0.808518	0.768044	0.932971	1.1476	0.857791	1.00853	1.25454	1	1.0579	0.548289	0.493775	0.941428	0.902026	1.08723	0.960123	1.01243	1.26904
Q5JWF2	GNAS1_HUMAN Guanine nucleotide-binding protein G(s) subunit alpha isoforms XLas OS=Homo sapiens OX=9606 GN=GNAS PE=1 SV=2	0.845548	0.0150859	0.0615902	1.1834	1.16016	0.877138	0.857278	0.545485	0.520684	0.798578	0.768707	0.97557	1.00308	1.08767	0.855318	0.755802	0.851193	0.919813	1	1.03435	0.913184	0.932189	1.01188	0.978593	0.950368	0.993356	1.26857	1.16014	1.20711	0.97598	1.05863	1.10573
Q5KU26	COL12_HUMAN Collectin-12 OS=Homo sapiens OX=9606 GN=COLEC12 PE=1 SV=3	1.00209	0.984982	0.989708									1.29486	1.21854	1.31985	0.817646	0.874476	1.10604			1.4086	1.38261	1.34716					0.897107	0.908899	0.793225	0.982962	1.20584	1
Q5SSJ5	HP1B3_HUMAN Heterochromatin protein 1-binding protein 3 OS=Homo sapiens OX=9606 GN=HP1BP3 PE=1 SV=1	1.02154	0.884981	0.938406	1.41333	1.40623	0.715078	0.757465	0.40569	0.345946	0.66302	0.70249	1.64523	1.83363	1.70224	0.8048	0.874622	0.961312	1.36291	1.03489	1.26119	1.15921	1.1763	1.29425	1.28964	0.765901	0.81063	0.669843	0.636382	0.660414	0.908101	1	0.896474
Q5TZA2	CROCC_HUMAN Rootletin OS=Homo sapiens OX=9606 GN=CROCC PE=1 SV=1	1.74414	0.0102879	0.0462054	0.9439	0.956533	4.46349	4.30696	2.71298	2.73851	2.25223	2.13878	1.1255	1.09352	1.08349	2.87395	2.76108	3.43369	0.710532	0.841754	0.7192	0.878588	0.730642	0.915368	0.889178	2.63474	2.98683	1	1.32006	1.81973	1.59917	1.71419	1.44106
Q63HR2	TNS2_HUMAN Tensin-2 OS=Homo sapiens OX=9606 GN=TNS2 PE=1 SV=2	0.315427	7.61443e-10	3.22417e-07									0.397316	0.293045	0.253451	0.358661	0.303109	0.330086			1.15827	1.11018	1.11932					1	1.09569	0.913425	0.896033	0.983931	0.928147
Q6DD88	ATLA3_HUMAN Atlastin-3 OS=Homo sapiens OX=9606 GN=ATL3 PE=1 SV=1	0.771894	0.0296374	0.0977144									0.896392	1.00148	0.823687	0.535708	0.575289	0.528958			1.01615	1.01609	1.1445					0.92205	1	0.798716	1.04309	0.802433	0.732582
Q6NUK1	SCMC1_HUMAN Calcium-binding mitochondrial carrier protein SCaMC-1 OS=Homo sapiens OX=9606 GN=SLC25A24 PE=1 SV=2	0.720843	0.0139942	0.0582567	0.896414	0.793084	0.34873	0.334899	0.408122	0.502656	0.461341	0.420738	0.8429	0.802436	1.04825	0.556978	0.510358	0.799721	0.931645	1.09663	1.01607	1.02634	1	0.624729	0.611492	0.347941	0.321997	1.05829	1.00925	1.08287	0.878494	1.0441	0.921013
Q6NVY1	HIBCH_HUMAN 3-hydroxyisobutyryl-CoA hydrolase, mitochondrial OS=Homo sapiens OX=9606 GN=HIBCH PE=1 SV=2	1.19889	0.0403282	0.120497	1.8608	1.49239	0.997144	1.19278	1.18555	1.20595	1.24332	1.38369	0.777827	0.992046	0.931488	1.09394	0.930832	1.135	1.35343	1	1.37192	1.06743	1.09079	1.01211	1.0839	0.768069	0.8451	1.14463	0.841797	0.852515	0.696078	0.705343	0.843612
Q6NY19	KANK3_HUMAN KN motif and ankyrin repeat domain-containing protein 3 OS=Homo sapiens OX=9606 GN=KANK3 PE=1 SV=1	0.236992	6.00416e-07	4.04462e-05	0.298194	0.313111	0.144867	0.149865	0.155566	0.151742	0.119873	0.12162	0.209906	0.29984	0.224001	0.227158	0.297259	0.236648	1.16495	0.869926	1.16121	1	0.891105	0.444072	0.427047	0.373362	0.42276	1.07952	1.26649	0.895756	1.12109	1.19504	1.0229
Q6NZI2	CAVN1_HUMAN Caveolae-associated protein 1 OS=Homo sapiens OX=9606 GN=CAVIN1 PE=1 SV=1	0.402964	6.20273e-06	0.000221505	0.779566	0.795702	0.234536	0.260833	0.16893	0.184729	0.422635	0.448876	0.309846	0.281066	0.308019	0.426265	0.388779	0.408843	0.871206	1.06038	0.946425	1	0.950955	0.690282	0.69241	0.395771	0.372563	1.54856	1.29251	1.48182	1.00963	1.06385	1.03105
Q6P2H8	TMM53_HUMAN Transmembrane protein 53 OS=Homo sapiens OX=9606 GN=TMEM53 PE=2 SV=1	0.886211	0.327792	0.503614	1.37469	1.43565	0.766603	0.774619	0.345062	0.359785	0.617823	0.688515	1.24331	1.52233	1.27911	0.673436	0.732615	0.918823	1.27272	1.02598	1.18151	1.15025	1.1163	1.35102	1.30662	0.818206	0.851072	0.971762	0.872513	1	0.774175	0.931655	0.76965
Q6P2Q9	PRP8_HUMAN Pre-mRNA-processing-splicing factor 8 OS=Homo sapiens OX=9606 GN=PRPF8 PE=1 SV=2	0.659332	0.000197342	0.00272057	0.77331	0.947554	0.629117	0.614635	0.624995	0.671501	0.448355	0.46476	0.681674	0.671438	0.959836	0.44867	0.529728	0.519993	1.08642	1.00464	1	1.08406	1.05253	1.43235	1.44656	0.665404	0.662518	0.800958	1.05582	0.930972	0.69602	0.873749	0.809749
Q6PCB0	VWA1_HUMAN von Willebrand factor A domain-containing protein 1 OS=Homo sapiens OX=9606 GN=VWA1 PE=1 SV=1	0.812891	0.205034	0.36676	0.920852	0.957918	0.26355	0.267614	0.514841	0.533576	0.330199	0.343879	1.32305	1.24101	1.28576	0.623688	0.582311	0.590201	1.04271	1.01216	1	1.01819	1.06412	0.536562	0.521002	0.351491	0.315987	1.07854	1.13448	1.13878	0.882929	0.867883	0.923633
Q6PIU2	NCEH1_HUMAN Neutral cholesterol ester hydrolase 1 OS=Homo sapiens OX=9606 GN=NCEH1 PE=1 SV=3	0.719066	0.262664	0.437167	0.47234	0.750922	0.803561	0.735769	0.830733	0.889918	1.00764	0.911224							0.510647	0.52061				1.82494	1.82133	1.14737	0.852627
Q6UW68	TM205_HUMAN Transmembrane protein 205 OS=Homo sapiens OX=9606 GN=TMEM205 PE=1 SV=1	0.789823	0.0147157	0.0604119	1.32286	1.19186	0.616261	0.634796	0.820561	0.726087	0.665917	0.641614	0.784069	1.12635	1.05139	0.597878	0.56954	0.721855	1.40021	1.15325	1.26371	1.34272	1.22377	0.988926	0.882471	0.956679	0.825311	1.06582	0.830015	0.771097	0.817451	1.03949	1
Q6UWR7	ENPP6_HUMAN Ectonucleotide pyrophosphatase/phosphodiesterase family member 6 OS=Homo sapiens OX=9606 GN=ENPP6 PE=1 SV=2	1.0147	0.967944	0.980451									1.57823	0.947362	2.06662	1.01518	0.807987	1.31321			0.45945	1.0343	1					0.243814	0.355019	0.659548	1.99755	2.61064	3.06462
Q6UWY5	OLFL1_HUMAN Olfactomedin-like protein 1 OS=Homo sapiens OX=9606 GN=OLFML1 PE=1 SV=2	2.17091	1.57728e-05	0.000436921	3.68044	4.05802	1.65105	1.57649	2.40932	2.49106	4.17864	4.11726	2.50988	2.48944	2.53728	2.39717	2.32353	2.39809	0.932996	1	0.966876	0.867767	1.06485	1.43927	1.4014	0.534901	0.555483	0.990474	0.957377	1.09823	2.20738	2.55307	2.58795
Q6UXV4	MIC27_HUMAN MICOS complex subunit MIC27 OS=Homo sapiens OX=9606 GN=APOOL PE=1 SV=1	1.07552	0.585131	0.732711									1.21952	1.33822	1.19571	1.12452	1.20806	1.47556			1.94193	1.66178	1.61231					1	1.00816	0.758973	0.975968	0.813903	0.772921
Q6YN16	HSDL2_HUMAN Hydroxysteroid dehydrogenase-like protein 2 OS=Homo sapiens OX=9606 GN=HSDL2 PE=1 SV=1	1.0807	0.517385	0.680365	1.24148	1.3215	1.30141	1.22164	0.805992	0.854028	1.46252	1.33415							0.915745	1.03565				0.908159	0.964355	1.58984	1.20887
Q6ZN66	GBP6_HUMAN Guanylate-binding protein 6 OS=Homo sapiens OX=9606 GN=GBP6 PE=2 SV=1	0.142353	0.0967177	0.220856	0.290847	0.260749	0.130907	0.128498	0.183131	0.195075	0.297328	0.30064							0.137128	0.110064				0.998521	1.00148	3.3706	3.79808
Q7KZF4	SND1_HUMAN Staphylococcal nuclease domain-containing protein 1 OS=Homo sapiens OX=9606 GN=SND1 PE=1 SV=1	0.911316	0.369335	0.541789	0.888277	0.73217	0.82283	0.8746	1.589	1.58938	0.680426	0.723614	0.690226	0.753359	0.688756	0.686032	0.675789	0.798798	1.1041	0.909815	0.946926	1.14362	0.930327	0.631343	0.663415	1	1.00927	0.820251	1.01286	0.952021	1.0719	1.08696	1.05274
Q7L576	CYFP1_HUMAN Cytoplasmic FMR1-interacting protein 1 OS=Homo sapiens OX=9606 GN=CYFIP1 PE=1 SV=1	0.767518	0.196863	0.357542	0.763379	0.625606	0.70385	0.628876	0.944627	0.905548	0.506956	0.444965							0.917495	1.08251				0.415581	0.446446	1.28976	1.24594
Q7Z3D6	GLUCM_HUMAN D-glutamate cyclase, mitochondrial OS=Homo sapiens OX=9606 GN=DGLUCY PE=1 SV=2	0.851231	0.375928	0.547005									0.912877	0.68448	0.680506	0.839597	1.04886	0.909094			0.637371	0.563483	0.466343					1.28502	1.54151	1.3462	1.11327	0.990469	1
Q7Z406	MYH14_HUMAN Myosin-14 OS=Homo sapiens OX=9606 GN=MYH14 PE=1 SV=2	0.684489	0.0305518	0.0994024	0.943427	0.940619	0.291914	0.298102	0.564283	0.572308	0.344818	0.348533	1.09536	0.965233	0.946974	0.702329	0.611499	0.54106	0.919584	1.0118	1.06089	0.99749	0.8387	0.482694	0.50308	0.332666	0.354873	1.79672	1.47207	1.35936	1.13789	1	1.08043
Q7Z7H5	TMED4_HUMAN Transmembrane emp24 domain-containing protein 4 OS=Homo sapiens OX=9606 GN=TMED4 PE=1 SV=1	0.771162	0.14429	0.290146	1.23011	1.15861	0.540593	0.479773	0.712737	0.826502	0.615117	0.591648							1.01746	0.98254				1.32345	1.22558	0.681193	0.755959
Q86T13	CLC14_HUMAN C-type lectin domain family 14 member A OS=Homo sapiens OX=9606 GN=CLEC14A PE=1 SV=1	0.750108	0.100636	0.226272									0.986981	0.814264	0.886195	0.412528	0.488622	0.489098			0.470091	0.733708	0.624796					1.03124	0.988244	1	1.05739	1.02341	1.22532
Q86UE4	LYRIC_HUMAN Protein LYRIC OS=Homo sapiens OX=9606 GN=MTDH PE=1 SV=2	0.509102	0.0133032	0.0557719	0.596617	0.630118	0.724273	0.680489	0.451983	0.660225	0.515819	0.517696							1.1051	0.863621				1.68406	1.62112	0.868908	0.894901
Q86UP2	KTN1_HUMAN Kinectin OS=Homo sapiens OX=9606 GN=KTN1 PE=1 SV=1	0.539314	1.57518e-06	8.64599e-05	0.68281	0.710005	0.575837	0.556233	0.608622	0.622187	0.40755	0.590079	0.364196	0.412924	0.430726	0.52696	0.489894	0.577114	0.950905	0.769438	0.945012	0.797163	0.83834	0.59109	0.653786	1	1.20121	1.29698	1.03238	1.11679	1.16062	1.39401	1.26167
Q86UX2	ITIH5_HUMAN Inter-alpha-trypsin inhibitor heavy chain H5 OS=Homo sapiens OX=9606 GN=ITIH5 PE=2 SV=2	0.834799	0.268942	0.443597	1.13925	1.11132	0.327915	0.354361	0.245719	0.262436	0.555245	0.537599	1.23408	1.27986	1.33241	0.706717	0.806367	0.863769	1.26252	1.16321	1.16515	1.2505	1.22295	0.473898	0.501225	0.350719	0.372835	0.958096	0.993367	1.07757	1	1.01429	0.999892
Q86VB7	C163A_HUMAN Scavenger receptor cysteine-rich type 1 protein M130 OS=Homo sapiens OX=9606 GN=CD163 PE=1 SV=2	1.09878	0.777611	0.874035	1.49932	1.60341	0.887631	0.347228	2.14554	1.90824	0.302452	0.292713							1.73298	1.25472				0.967542	1.03246	0.51055	0.635755
Q86VP6	CAND1_HUMAN Cullin-associated NEDD8-dissociated protein 1 OS=Homo sapiens OX=9606 GN=CAND1 PE=1 SV=2	1.79871	0.00339433	0.0212702	1.29695	1.40314	3.18507	3.18512	3.68247	3.33747	2.72411	2.78924	1.31426	1.11149	0.891895	2.24836	2.12186	2.08242	0.811607	0.836933	1.18268	0.638799	0.651332	0.894756	1	3.05539	2.91046	1.35032	1.21083	0.819668	1.16627	0.997146	1.16211
Q86VR2	RETR3_HUMAN Reticulophagy regulator 3 OS=Homo sapiens OX=9606 GN=RETREG3 PE=1 SV=1	0.874743	0.289804	0.465387									1.16754	1.12092	0.94452	0.783836	0.861578	0.721351			0.918625	1.41728	1.52056					0.916372	1	1.12042	1.10323	0.838518	0.767369
Q86Y82	STX12_HUMAN Syntaxin-12 OS=Homo sapiens OX=9606 GN=STX12 PE=1 SV=1	0.995623	0.969608	0.980859	1.13288	1.07514	0.773505	0.652844	0.972985	1.0808	0.670081	0.898318							1.06595	0.977244				1.0392	1.02276	0.590509	0.770673
Q8IUE6	H2A2B_HUMAN Histone H2A type 2-B OS=Homo sapiens OX=9606 GN=HIST2H2AB PE=1 SV=3	0.934603	0.595661	0.740579	1.47295	1.53216	0.524285	0.665355	0.675465	0.727467	0.62358	0.714402	1.16155	1.40122	1.58089	0.954658	0.942672	1.106	1.08915	0.880759	1.04585	0.909009	1	1.5509	1.62407	0.658971	0.61754	1.43395	1.51125	1.33533	0.793686	0.941602	0.752287
Q8IV08	PLD3_HUMAN Phospholipase D3 OS=Homo sapiens OX=9606 GN=PLD3 PE=1 SV=1	1.34633	0.0118662	0.0512703	1.41327	1.46167	1.19906	1.10515	1.3308	1.22903	0.978477	1.07074							1.11066	1.10009				1.00277	0.99723	0.585892	0.656037
Q8IWA5	CTL2_HUMAN Choline transporter-like protein 2 OS=Homo sapiens OX=9606 GN=SLC44A2 PE=1 SV=3	0.91424	0.245976	0.418302	1.37098	1.24023	0.823276	0.926185	0.627055	0.650895	0.703877	0.763564	1.17042	1.24873	0.842955	1.02514	1.16968	0.731914	1.02553	1.10265	1.28339	0.954896	0.953995	1.01554	0.98522	1.24649	1.19668	0.926296	0.952059	0.84209	1.11036	1	0.985542
Q8IWT6	LRC8A_HUMAN Volume-regulated anion channel subunit LRRC8A OS=Homo sapiens OX=9606 GN=LRRC8A PE=1 SV=1	1.19839	0.0668684	0.172496									1.49818	1.22061	0.993735	1.25086	1.11601	1.04304			0.647464	0.845067	0.885236					1.04831	0.931802	1.28732	1.12473	1	1.14505
Q8IXI2	MIRO1_HUMAN Mitochondrial Rho GTPase 1 OS=Homo sapiens OX=9606 GN=RHOT1 PE=1 SV=2	1.12052	0.137419	0.280323									1.23554	1.18368	1.24495	1.11929	1.23817	1.19487			1.58296	1.19288	1.17184					0.870925	1	1.14298	0.909478	0.887157	0.902281
Q8IY17	PLPL6_HUMAN Neuropathy target esterase OS=Homo sapiens OX=9606 GN=PNPLA6 PE=1 SV=3	0.656327	0.00915505	0.042666	0.950188	0.705494	0.254358	0.50467	0.938494	0.632338	0.546846	0.615139							1.07092	1.18268				0.939053	1.06095	0.755247	0.873351
Q8N0U8	VKORL_HUMAN Vitamin K epoxide reductase complex subunit 1-like protein 1 OS=Homo sapiens OX=9606 GN=VKORC1L1 PE=1 SV=2	0.777943	0.00553867	0.0303449	0.891852	0.93167	0.676311	0.72684	0.858134	0.881348	0.677108	0.671161							1.01069	0.989313				1.19207	1.14823	0.816172	0.931145
Q8N111	CEND_HUMAN Cell cycle exit and neuronal differentiation protein 1 OS=Homo sapiens OX=9606 GN=CEND1 PE=1 SV=1	0.647061	0.355684	0.530306	0.237738	0.245117	0.904457	1.15595	0.616701	0.544419	0.674573	0.871165							0.084427	0.0996215				1.99874	1.90256	0.935222	1.06478
Q8N163	CCAR2_HUMAN Cell cycle and apoptosis regulator protein 2 OS=Homo sapiens OX=9606 GN=CCAR2 PE=1 SV=2	0.553726	0.00329211	0.0209757	0.588533	0.567123	0.451828	0.518906	0.601922	0.595674	0.432618	0.365123							0.928668	1.07133				1.0773	1.15021	0.657007	0.698198
Q8N2G8	GHDC_HUMAN GH3 domain-containing protein OS=Homo sapiens OX=9606 GN=GHDC PE=1 SV=2	0.83288	0.262755	0.437167									1.26403	0.837782	1.1688	0.693751	0.725083	0.718765			1.31475	1.6553	1.43789					1	0.82439	1.05926	0.755766	0.815554	0.877151
Q8N2K0	ABD12_HUMAN Monoacylglycerol lipase ABHD12 OS=Homo sapiens OX=9606 GN=ABHD12 PE=1 SV=2	0.735757	0.0146215	0.0601082	0.73475	0.83039	0.757407	0.587145	0.794924	0.871675	0.581251	0.804054							0.648848	0.892835				1.27707	1.25826	0.953996	1.046
Q8N3J6	CADM2_HUMAN Cell adhesion molecule 2 OS=Homo sapiens OX=9606 GN=CADM2 PE=2 SV=1	0.799268	0.420388	0.588743	0.358696	0.313704	1.05386	1.00493	0.627422	0.611927	0.918651	0.865829							0.326947	0.22458				1.44338	1.40536	0.951599	1.0484
Q8N5K1	CISD2_HUMAN CDGSH iron-sulfur domain-containing protein 2 OS=Homo sapiens OX=9606 GN=CISD2 PE=1 SV=1	0.793849	0.125612	0.263679	0.967768	1.01981	0.65455	0.60483	1.00472	0.941732	0.615233	0.648261							1.49133	0.884309				1.12043	1.11569	0.727646	0.760853
Q8N766	EMC1_HUMAN ER membrane protein complex subunit 1 OS=Homo sapiens OX=9606 GN=EMC1 PE=1 SV=1	0.894919	0.402617	0.572353									1.06187	1.34318	0.910728	0.640067	0.820432	0.619044			1.3923	1	1.08026					1.14918	1.09483	0.812827	0.733995	0.894333	0.885533
Q8NBS9	TXND5_HUMAN Thioredoxin domain-containing protein 5 OS=Homo sapiens OX=9606 GN=TXNDC5 PE=1 SV=2	0.562112	0.00062967	0.00629024	0.899256	0.90747	0.394353	0.40692	1.34872	1.20839	0.524217	0.567992	0.275122	0.449874	0.399289	0.283761	0.350358	0.370692	1.45386	1.39449	1.66168	1.32644	1.2844	0.786141	0.750703	0.6505	0.711438	1	0.950371	0.95653	1.10173	1.05794	0.898924
Q8NBU5	ATAD1_HUMAN ATPase family AAA domain-containing protein 1 OS=Homo sapiens OX=9606 GN=ATAD1 PE=1 SV=1	0.834849	0.109182	0.238426	1.14776	0.944127	0.763762	0.763217	0.765489	0.733824	0.867717	0.899318	0.774573	0.799481	1.39625	1.02184	0.760734	0.805955	1	1.09072	0.986032	0.417823	1.73223	0.973702	0.864246	1.44857	1.19381	0.766576	0.995283	1.73558	0.663533	1.03602	1.06632
Q8NBX0	SCPDL_HUMAN Saccharopine dehydrogenase-like oxidoreductase OS=Homo sapiens OX=9606 GN=SCCPDH PE=1 SV=1	1.15533	0.0453598	0.130657	1.23696	1.43408	1.3321	1.22249	1.01702	1.00867	1.47779	1.44981	1.24874	1.47142	1.50945	1.09757	1.33747	1.266	0.918636	0.879477	0.876995	0.915878	0.904296	1.46641	1.39865	1.58671	1.61499	0.98437	1	1.18044	1.04939	0.964307	1.05384
Q8NC56	LEMD2_HUMAN LEM domain-containing protein 2 OS=Homo sapiens OX=9606 GN=LEMD2 PE=1 SV=1	0.846297	0.270003	0.444111	1.23129	1.31571	0.337808	0.365752	0.520489	0.557856	0.51459	0.459524	1.12871	1.17426	1.25946	0.823965	0.809727	0.876485	1.22769	1.11678	1.36393	1	1.15279	0.627673	0.619666	0.453683	0.34504	1.22805	1.58143	0.98589	1.03227	0.674513	0.992349
Q8NFW8	NEUA_HUMAN N-acylneuraminate cytidylyltransferase OS=Homo sapiens OX=9606 GN=CMAS PE=1 SV=2	0.794096	0.127627	0.266821	0.661676	0.623492	1.12779	1.20388	0.878687	0.651024	0.698055	0.79068							0.68589	0.88255				0.919215	1.08079	1.35303	1.34535
Q8TAC9	SCAM5_HUMAN Secretory carrier-associated membrane protein 5 OS=Homo sapiens OX=9606 GN=SCAMP5 PE=1 SV=1	1.24688	0.377705	0.548784	0.589979	0.419045	2.14743	1.79338	1.12693	1.04059	1.70844	1.50507							0.799847	0.554698				1.46396	1.39552	0.832704	1.1673
Q8TAV4	STML3_HUMAN Stomatin-like protein 3 OS=Homo sapiens OX=9606 GN=STOML3 PE=2 SV=1	0.926213	0.544411	0.700666	1.36368	1.4721	0.372795	0.301983	1.07985	1.04721	0.589569	0.503407	1.03433	0.997054	0.98613	0.874031	0.886694	0.982649	1.41521	1.09213	1.23257	1.2792	1.24923	0.51671	0.576505	0.562325	0.678979	0.911626	0.958504	1.04293	0.872583	1.06144	1
Q8TC12	RDH11_HUMAN Retinol dehydrogenase 11 OS=Homo sapiens OX=9606 GN=RDH11 PE=1 SV=2	0.707095	0.0124907	0.0532696									0.635499	0.928249	0.803077	0.537354	0.698448	0.529876			1	1.07897	0.924867					1.07114	1.21637	1.25986	0.702447	0.748765	0.764092
Q8TCJ2	STT3B_HUMAN Dolichyl-diphosphooligosaccharide--protein glycosyltransferase subunit STT3B OS=Homo sapiens OX=9606 GN=STT3B PE=1 SV=1	1.17917	0.325775	0.501608									1.22743	1.77858	1.71445	0.871252	1.1272	0.826327			1.60092	0.962861	0.929661					1.13453	1	0.675855	1.53405	0.738065	1.02217
Q8WUM4	PDC6I_HUMAN Programmed cell death 6-interacting protein OS=Homo sapiens OX=9606 GN=PDCD6IP PE=1 SV=1	1.01637	0.902673	0.946083	1.13051	1.06113	1.39276	1.49424	1.84865	1.91252	1.38546	1.36358	0.751168	0.797559	0.693775	1.23422	1.02669	0.82989	0.912415	0.682119	0.789343	0.836256	0.766203	0.772826	0.737126	1.14504	1	1.81316	1.98132	1.70196	1.61144	1.6402	1.44936
Q8WVY7	UBCP1_HUMAN Ubiquitin-like domain-containing CTD phosphatase 1 OS=Homo sapiens OX=9606 GN=UBLCP1 PE=1 SV=2	2.4379	2.62772e-11	1.55771e-08									2.45338	2.55807	2.4122	2.24911	2.58647	2.41713			0.802009	1.10741	0.95759					1.07474	1.18452	1.16551	0.830814	1	0.907547
Q8WWI5	CTL1_HUMAN Choline transporter-like protein 1 OS=Homo sapiens OX=9606 GN=SLC44A1 PE=1 SV=1	0.926167	0.719489	0.832058	0.740915	0.764264	0.420357	0.431062	0.449539	0.443419	0.398519	0.375054	2.22314	1.84962	1.1807	2.11261	1.46121	0.463794	0.693564	0.536574	0.972221	0.454251	0.418735	1	0.942528	1.30395	1.32589	1.42647	1.54578	0.721973	1.8442	1.09959	1.11669
Q8WWP7	GIMA1_HUMAN GTPase IMAP family member 1 OS=Homo sapiens OX=9606 GN=GIMAP1 PE=1 SV=1	0.562818	0.00127139	0.0106023	0.982835	0.944582	0.250798	0.242165	0.249343	0.260982	0.313008	0.391032	0.557018	0.614658	0.73329	0.379407	0.32862	0.517716	1.16361	0.800887	0.750557	1.0903	1.10589	0.474076	0.485486	0.300933	0.410035	1	1.03724	1.08265	0.883256	1.16147	1.13289
Q8WXF1	PSPC1_HUMAN Paraspeckle component 1 OS=Homo sapiens OX=9606 GN=PSPC1 PE=1 SV=1	0.698406	0.129612	0.268463	0.986949	0.914502	0.814762	0.869657	0.928291	1.0022	0.70374	0.526056							0.896914	1.04693				1.88621	1.74678	0.953065	0.714616
Q8WXF7	ATLA1_HUMAN Atlastin-1 OS=Homo sapiens OX=9606 GN=ATL1 PE=1 SV=1	0.774348	0.354939	0.529461	0.247021	0.217321	0.819007	0.840752	0.568591	0.595969	0.682613	0.698572							0.182816	0.236939				1.02327	0.994017	1.07999	1.00598
Q92499	DDX1_HUMAN ATP-dependent RNA helicase DDX1 OS=Homo sapiens OX=9606 GN=DDX1 PE=1 SV=2	0.520948	1.21558e-15	3.603e-12	0.482956	0.486989	0.589513	0.585279	0.590883	0.584734	0.468864	0.454237	0.491646	0.498713	0.430807	0.569921	0.543008	0.455402	0.885909	0.90586	0.799658	0.909825	0.978171	1.00971	1.05858	0.963457	0.99074	1	1.08789	1.13616	1.01227	1.00849	1.12921
Q92526	TCPW_HUMAN T-complex protein 1 subunit zeta-2 OS=Homo sapiens OX=9606 GN=CCT6B PE=1 SV=5	1.13549	0.16879	0.321872	1.62494	1.62766	1.04862	0.972621	1.23897	1.29803	1.43346	1.31575	1.07968	0.841896	1.15193	1.07153	0.910873	0.982402	1	1.02794	0.756238	1.07068	1.21499	0.98774	1.01657	1.65812	1.65622	0.818607	0.866414	0.734815	0.820795	0.857748	1.17503
Q92542	NICA_HUMAN Nicastrin OS=Homo sapiens OX=9606 GN=NCSTN PE=1 SV=2	0.965767	0.672749	0.795384									1.11743	1.04921	1.09796	0.806421	0.632724	0.885358			1.04369	1.10053	0.901037					0.810403	0.89453	1.08528	1	0.841073	1.00428
Q92597	NDRG1_HUMAN Protein NDRG1 OS=Homo sapiens OX=9606 GN=NDRG1 PE=1 SV=1	0.733852	0.172111	0.326801	0.558861	0.677881	0.789696	0.863607	0.736498	0.727873	0.754988	0.656189							0.658951	0.412986				1.00023	0.999767	1.39292	1.4276
Q92599	SEPT8_HUMAN Septin-8 OS=Homo sapiens OX=9606 GN=SEPT8 PE=1 SV=4	1.02038	0.83465	0.911309	1.02154	0.989966	1.2841	1.27171	0.989895	1.17185	1.3783	1.38292	1.06987	0.799853	1.12335	1.25624	0.807823	1.06876	0.803873	0.9366	0.851419	0.822618	0.936673	1.0865	0.980684	1.92899	1.89228	1.31916	1.06767	1.00614	1.01917	0.745716	1
Q92629	SGCD_HUMAN Delta-sarcoglycan OS=Homo sapiens OX=9606 GN=SGCD PE=1 SV=2	1.06335	0.786291	0.880124									1.60039	1.54359	1.89368	1.75499	1.61931	1.62131			2.62411	3.28	2.95973					0.722962	0.91223	0.871307	0.710956	1.07202	1
Q92692	NECT2_HUMAN Nectin-2 OS=Homo sapiens OX=9606 GN=NECTIN2 PE=1 SV=1	0.841531	0.160982	0.311252	1.36586	1.34135	0.399071	0.492859	0.636354	0.695062	0.540179	0.512508	1.16529	0.99921	1.20536	0.853931	0.792494	0.757619	1.28977	0.994473	0.956376	1.25648	1.2135	0.54106	0.607224	0.695775	0.672907	0.914753	1	1.07067	1.17001	1.25583	1.33026
Q92747	ARC1A_HUMAN Actin-related protein 2/3 complex subunit 1A OS=Homo sapiens OX=9606 GN=ARPC1A PE=2 SV=2	1.24448	0.0779194	0.191662	1.17783	1.01972	1.79582	1.67125	1.34605	1.34208	1.45401	1.35713							1.01883	0.981173				0.9224	0.856857	1.53853	1.41025
Q92752	TENR_HUMAN Tenascin-R OS=Homo sapiens OX=9606 GN=TNR PE=1 SV=3	0.843752	0.637115	0.773965	0.278097	0.290921	1.56024	1.51869	0.664993	0.63673	0.95523	0.941778							0.19968	0.195359				0.964154	1.03585	1.80752	1.88336
Q92777	SYN2_HUMAN Synapsin-2 OS=Homo sapiens OX=9606 GN=SYN2 PE=2 SV=4	2.80017	0.00553735	0.0303449	1.78143	1.70847	5.25941	5.2807	2.60851	2.52028	2.63534	2.65778							0.948313	1.05026				0.949736	0.899584	1.42348	1.27784
Q92841	DDX17_HUMAN Probable ATP-dependent RNA helicase DDX17 OS=Homo sapiens OX=9606 GN=DDX17 PE=1 SV=2	0.873106	0.240771	0.412824	0.973512	0.937877	0.532447	0.563021	0.69131	0.748238	0.431464	0.399591	1.33425	1.34495	1.4737	0.762182	0.760655	0.715274	0.990622	0.931524	0.898927	1.05863	0.925665	1.00041	1.00537	0.606554	0.642127	1.02779	0.870815	1.07179	1	1.16947	1.11921
Q92896	GSLG1_HUMAN Golgi apparatus protein 1 OS=Homo sapiens OX=9606 GN=GLG1 PE=1 SV=2	0.866725	0.160948	0.311252	0.844083	1.01652	0.732685	0.843358	0.95046	0.900956	0.569337	0.661472	1.38499	1.15982	1.42788	0.856414	0.565033	0.707676	1.24654	1.11269	0.891406	1.35571	1.29174	1.37266	1.37068	0.622303	0.777906	0.754052	0.78289	1	0.967127	0.966202	1.08953
Q92900	RENT1_HUMAN Regulator of nonsense transcripts 1 OS=Homo sapiens OX=9606 GN=UPF1 PE=1 SV=2	0.532513	2.73612e-05	0.000638572	0.527429	0.509505	0.614225	0.629319	0.728616	0.565439	0.387911	0.437104							0.876165	0.88986				0.886831	1.11014	1.21351	1.21989
Q92930	RAB8B_HUMAN Ras-related protein Rab-8B OS=Homo sapiens OX=9606 GN=RAB8B PE=1 SV=2	1.46423	7.88005e-06	0.000259516	1.37732	1.6129	1.7633	1.59331	1.37431	1.55168	1.47992	1.40435							0.984657	1.14555				0.972028	0.949608	1.01534	1.15986
Q92973	TNPO1_HUMAN Transportin-1 OS=Homo sapiens OX=9606 GN=TNPO1 PE=1 SV=2	0.650865	0.000714171	0.00705601									0.790539	0.611158	0.584166	0.675234	0.594795	0.449217			0.933426	1.14009	1.09937					0.833883	1.07955	1	0.757164	0.686339	1.00907
Q93008	USP9X_HUMAN Probable ubiquitin carboxyl-terminal hydrolase FAF-X OS=Homo sapiens OX=9606 GN=USP9X PE=1 SV=3	0.875451	0.215766	0.379543	0.972592	0.960475	0.83863	0.965953	0.951476	0.797158	0.583634	0.784182							0.914796	1.02327				0.989405	0.634027	1.29982	1.01059
Q93050	VPP1_HUMAN V-type proton ATPase 116 kDa subunit a isoform 1 OS=Homo sapiens OX=9606 GN=ATP6V0A1 PE=1 SV=3	2.0321	0.0262778	0.0896202	1.63774	1.64165	7.86723	7.7406	4.34376	4.62887	5.32912	5.29902	1.26062	0.938094	1.07608	2.61308	2.58582	2.52686	1.01328	1.03811	0.965223	1.11187	1	5.45939	5.82758	2.69806	2.73314	0.581711	0.606237	0.647737	0.722959	0.823982	0.863629
Q95604	1C17_HUMAN HLA class I histocompatibility antigen, Cw-17 alpha chain OS=Homo sapiens OX=9606 GN=HLA-C PE=1 SV=1	1.36139	0.418408	0.587703									1.88809	2.60071	2.32371	0.309964	0.432532	0.721568			1.18736	1.1563	1.12889					0.710031	1	0.84321	0.956378	1.19586	0.941254
Q969G5	CAVN3_HUMAN Caveolae-associated protein 3 OS=Homo sapiens OX=9606 GN=CAVIN3 PE=1 SV=3	0.469778	0.00041349	0.00473199									0.317672	0.242996	0.362751	0.56747	0.547164	0.710516			0.904156	1.15034	1					1.10402	1.07807	1.36782	0.726969	0.71962	0.725181
Q969H8	MYDGF_HUMAN Myeloid-derived growth factor OS=Homo sapiens OX=9606 GN=MYDGF PE=1 SV=1	1.38434	0.102797	0.229608	1.62521	1.43366	0.815686	0.751267	1.40829	1.37758	1.05911	1.01684							1.03937	1.30597				0.976245	1.02376	0.298266	0.496571
Q969L2	MAL2_HUMAN Protein MAL2 OS=Homo sapiens OX=9606 GN=MAL2 PE=1 SV=1	1.37369	0.348763	0.524835	0.440087	0.358452	2.1596	2.25682	1.50229	1.49411	1.95143	1.78603							0.222465	0.198238				1.98437	2.11869	0.970185	1.02982
Q969P0	IGSF8_HUMAN Immunoglobulin superfamily member 8 OS=Homo sapiens OX=9606 GN=IGSF8 PE=1 SV=1	1.28585	0.22012	0.385373	1.10112	1.24537	2.75695	2.35291	2.01234	1.99418	2.62498	2.47877	1.8279	1.60235	2.0354	2.39227	2.67871	2.89792	1.02184	0.823486	0.890601	0.978722	0.898661	4.31138	4.08673	3.3285	3.32348	0.598192	0.730535	0.795822	1	1.11624	1.09417
Q969X5	ERGI1_HUMAN Endoplasmic reticulum-Golgi intermediate compartment protein 1 OS=Homo sapiens OX=9606 GN=ERGIC1 PE=1 SV=1	0.860538	0.0493923	0.138767	1.15089	0.969154	0.528468	0.564703	0.971248	0.997992	0.632411	0.665007	1.0229	1.22333	1.09677	0.706914	0.734039	0.670791	1.03122	1.03828	1.01807	1.09481	0.991373	1	1.02835	0.960995	0.892193	0.915372	0.881405	1.07893	0.889623	1.04272	0.996068
Q969Z3	MARC2_HUMAN Mitochondrial amidoxime reducing component 2 OS=Homo sapiens OX=9606 GN=MARC2 PE=1 SV=1	0.837854	0.048147	0.136042	1.43226	1.4133	0.700141	0.749038	0.70986	0.592626	0.852754	0.87407	0.683466	0.775295	0.965083	0.655341	0.78881	0.842927	1.3289	0.968288	1.08736	1.19378	1.16464	1.09405	1.20052	0.883721	0.830011	1	0.917595	1.19743	0.739056	0.910781	0.873903
Q96AC1	FERM2_HUMAN Fermitin family homolog 2 OS=Homo sapiens OX=9606 GN=FERMT2 PE=1 SV=1	0.457545	0.00939731	0.043251	0.71603	0.654026	0.616898	0.638949	0.587219	0.638701	0.52635	0.53927	0.283335	0.273368	0.264513	0.479156	0.515102	0.513795	0.609407	0.519292	0.452247	0.623696	0.617106	0.243967	0.217198	1.17963	1	1.96112	2.52483	2.67158	1.32507	1.54705	1.47735
Q96AG4	LRC59_HUMAN Leucine-rich repeat-containing protein 59 OS=Homo sapiens OX=9606 GN=LRRC59 PE=1 SV=1	0.840474	0.118254	0.253805	0.976907	0.961938	0.785259	0.750677	1.619	1.65766	0.550345	0.642418	0.86233	0.812277	0.82983	0.87953	0.917511	0.854436	1.21746	1.31613	1.5569	1.13825	1.10523	1.56334	1.56059	0.943037	0.971377	0.989942	1	0.797322	0.806774	0.880921	0.852639
Q96AP7	ESAM_HUMAN Endothelial cell-selective adhesion molecule OS=Homo sapiens OX=9606 GN=ESAM PE=1 SV=1	0.869318	0.433347	0.599926	1.67951	1.37706	0.33544	0.336106	0.351371	0.423293	0.456943	0.535499	0.87008	1.17767	0.913855	0.69238	1.0148	0.709753	1.47925	1.05459	1.53297	1.11364	1.15415	0.574333	0.552243	0.316348	0.390913	1.07178	1.10781	1	0.752039	0.675025	0.626744
Q96AQ6	PBIP1_HUMAN Pre-B-cell leukemia transcription factor-interacting protein 1 OS=Homo sapiens OX=9606 GN=PBXIP1 PE=1 SV=1	1.66057	0.00283727	0.0188136									2.2107	2.49371	1.673	2.11066	2.1886	1.56508			1.79592	0.897091	0.873417					1.6441	1.82754	0.650432	1.49234	0.877202	1
Q96CW1	AP2M1_HUMAN AP-2 complex subunit mu OS=Homo sapiens OX=9606 GN=AP2M1 PE=1 SV=2	0.951894	0.813402	0.897463	0.951612	0.984632	2.28583	2.57078	1.63044	1.45972	1.49576	1.62954	0.273531	0.250558	0.551632	0.452476	0.477795	0.87135	0.9297	0.672419	0.489696	1	0.913483	1.58448	1.62596	2.07364	2.22206	0.802876	0.745467	1.87381	0.581037	1.1934	1.17247
Q96CX2	KCD12_HUMAN BTB/POZ domain-containing protein KCTD12 OS=Homo sapiens OX=9606 GN=KCTD12 PE=1 SV=1	0.878645	0.26701	0.441807									0.717081	0.858611	1.0956	0.794871	0.600261	1.27754			0.825045	0.900615	1					0.782461	0.958766	1.12549	1.11882	1.14391	1.26796
Q96D96	HVCN1_HUMAN Voltage-gated hydrogen channel 1 OS=Homo sapiens OX=9606 GN=HVCN1 PE=1 SV=1	1.1391	0.530401	0.69134									1.65399	2.33134	1.07435	0.877199	1.39235	0.822003			1.85842	0.885137	0.821					1.48926	1.24999	0.749828	1.79878	1	0.881381
Q96EP5	DAZP1_HUMAN DAZ-associated protein 1 OS=Homo sapiens OX=9606 GN=DAZAP1 PE=1 SV=1	0.757662	0.0530895	0.14503	0.798507	0.631415	0.57997	0.685863	0.99742	0.935303	0.541793	0.60722							1.15641	1.20517				0.7083	0.649175	1.08027	0.919731
Q96F85	CNRP1_HUMAN CB1 cannabinoid receptor-interacting protein 1 OS=Homo sapiens OX=9606 GN=CNRIP1 PE=1 SV=1	2.46655	0.00903882	0.0421907	0.99635	0.914148	4.27938	3.87678	2.30874	2.26584	3.10621	3.16801							0.639328	0.557184				1.10729	0.89271	1.68011	1.48311
Q96FQ6	S10AG_HUMAN Protein S100-A16 OS=Homo sapiens OX=9606 GN=S100A16 PE=1 SV=1	1.1531	0.233751	0.404222	1.09384	1.3047	1.37169	1.22102	1.20191	1.43494	0.628811	0.678768							1.0716	1.04568				0.783011	0.911674	0.972828	1.02717
Q96FS4	SIPA1_HUMAN Signal-induced proliferation-associated protein 1 OS=Homo sapiens OX=9606 GN=SIPA1 PE=1 SV=1	1.15896	0.129882	0.26878									1.01475	1.24888	1.14903	1.01911	1.23887	1.39203			1.04591	1	0.952963					0.800981	0.732372	0.836846	1.22558	1.37126	1.17503
Q96FW1	OTUB1_HUMAN Ubiquitin thioesterase OTUB1 OS=Homo sapiens OX=9606 GN=OTUB1 PE=1 SV=2	0.643057	0.0303176	0.0988573	0.365924	0.392602	1.23757	1.19931	0.880264	0.907277	0.983416	0.908267	0.403518	0.42559	0.405012	0.565837	0.648937	0.689617	0.637694	0.640164	0.602445	0.672477	0.641865	0.943262	0.88818	2.37609	2.49543	1.06214	1	1.12414	1.19584	1.15119	1.25244
Q96GW7	PGCB_HUMAN Brevican core protein OS=Homo sapiens OX=9606 GN=BCAN PE=1 SV=2	0.780396	0.33162	0.507869	0.386505	0.355276	1.09472	1.03986	0.431709	0.434093	0.62248	0.595004							0.341304	0.335358				0.989372	1.01063	1.05082	1.039
Q96HC4	PDLI5_HUMAN PDZ and LIM domain protein 5 OS=Homo sapiens OX=9606 GN=PDLIM5 PE=1 SV=5	0.478892	0.0158701	0.0637876	0.490616	0.513168	0.43335	0.424073	0.695532	0.583281	0.542981	0.496483							1.62516	1.50578				0.764645	0.649969	0.979857	1.02014
Q96HD1	CREL1_HUMAN Cysteine-rich with EGF-like domain protein 1 OS=Homo sapiens OX=9606 GN=CRELD1 PE=1 SV=3	1.4122	0.369757	0.541878	1.23522	0.954096	0.875605	0.75569	0.542799	0.95018	3.869	3.62313							0.850691	0.86794				1.57432	1.50801	1.04275	0.957251
Q96HS1	PGAM5_HUMAN Serine/threonine-protein phosphatase PGAM5, mitochondrial OS=Homo sapiens OX=9606 GN=PGAM5 PE=1 SV=2	0.702695	0.00150542	0.0118989	0.82173	0.966111	0.720834	0.7035	0.813747	0.741017	0.758948	0.822297	0.586657	0.564527	0.534085	0.435892	0.603841	0.597546	1.14838	0.850227	0.994403	0.955431	1.04807	1.0597	1	0.410073	0.47149	0.807763	0.941363	1.07581	1.378	1.33315	1.27152
Q96JB5	CK5P3_HUMAN CDK5 regulatory subunit-associated protein 3 OS=Homo sapiens OX=9606 GN=CDK5RAP3 PE=1 SV=2	0.662113	0.017049	0.0668429	0.594095	0.646029	0.595989	0.521059	0.651628	0.595576	0.432858	0.558817	0.78981	0.85441	1.1189	0.530265	0.376568	0.694163	1.18898	1.44901	0.89652	1.59655	1.46391	0.909653	0.845047	1.01014	1	0.579874	0.840783	1.31592	0.0857398	0.133074	1.1841
Q96JJ7	TMX3_HUMAN Protein disulfide-isomerase TMX3 OS=Homo sapiens OX=9606 GN=TMX3 PE=1 SV=2	0.739741	0.08817	0.20741	1.04513	0.853455	0.452827	0.413102	0.792722	0.770429	0.453972	0.509711							0.953508	1.04649				1.08216	1.07382	0.606441	0.602301
Q96KP4	CNDP2_HUMAN Cytosolic non-specific dipeptidase OS=Homo sapiens OX=9606 GN=CNDP2 PE=1 SV=2	0.455444	0.0191033	0.0715829	0.158955	0.163123	0.512407	0.543851	0.428763	0.425566	0.346193	0.338517	0.209077	0.169956	0.17274	0.353549	0.347366	0.351942	0.152226	0.143716	0.16057	0.143299	0.140044	0.130784	0.150916	1	1.05369	1.431	1.39744	1.28275	1.13412	1.16699	1.15045
Q96MM6	HS12B_HUMAN Heat shock 70 kDa protein 12B OS=Homo sapiens OX=9606 GN=HSPA12B PE=1 SV=2	0.269679	1.66964e-08	2.74934e-06	0.402586	0.382803	0.301288	0.272535	0.166024	0.166333	0.302321	0.300979	0.193337	0.226421	0.244596	0.218941	0.249886	0.29273	1	0.920326	1.03298	0.92745	0.920063	0.650424	0.677485	0.629485	0.617149	1.32318	1.31939	1.41966	1.06706	1.18607	1.09186
Q96N66	MBOA7_HUMAN Lysophospholipid acyltransferase 7 OS=Homo sapiens OX=9606 GN=MBOAT7 PE=1 SV=2	0.728856	0.00219207	0.015581	0.845582	0.816863	0.631854	0.677062	0.856765	0.734436	0.629753	0.528049							1.09046	1.1458				0.874034	0.776017	1.02908	0.970921
Q96P44	COLA1_HUMAN Collagen alpha-1(XXI) chain OS=Homo sapiens OX=9606 GN=COL21A1 PE=2 SV=1	0.735033	0.4758	0.641908									2.2484	2.21217	2.03578	2.1425	1.95563	1.9869			1.07616	1	0.667					0.848193	0.719075	0.762561	6.19141	7.29742	7.11328
Q96QK1	VPS35_HUMAN Vacuolar protein sorting-associated protein 35 OS=Homo sapiens OX=9606 GN=VPS35 PE=1 SV=2	0.67787	0.071026	0.179921	0.353775	0.363224	1.03675	0.947426	0.87142	0.814351	0.696374	0.70168	0.574175	0.343762	0.345422	0.46291	0.425058	0.465652	0.368558	0.36047	0.271232	0.352758	0.469551	0.381382	0.39542	1.23363	1.28049	1.61737	1.59825	1.42137	1.13042	1	1.39911
Q96RL6	SIG11_HUMAN Sialic acid-binding Ig-like lectin 11 OS=Homo sapiens OX=9606 GN=SIGLEC11 PE=1 SV=2	1.10811	0.322688	0.49815									0.936551	0.89637	0.965623	1.38391	1.19272	1.4463			0.934259	1.13876	1.12326					1	1.16422	1.34913	0.821155	0.845615	0.857491
Q96RR4	KKCC2_HUMAN Calcium/calmodulin-dependent protein kinase kinase 2 OS=Homo sapiens OX=9606 GN=CAMKK2 PE=1 SV=2	0.765892	0.0685238	0.175696									0.834253	0.690477	0.597262	0.864629	0.84291	0.734987			0.960983	0.741873	0.580039					1	1.19082	0.731031	1.37587	1.29715	1.06184
Q96SI9	STRBP_HUMAN Spermatid perinuclear RNA-binding protein OS=Homo sapiens OX=9606 GN=STRBP PE=1 SV=1	0.638236	0.0233776	0.0830829	0.696608	0.724579	0.597458	0.590691	0.577248	0.58063	0.515302	0.452225							1.16845	0.870247				1.12975	1.1421	0.569549	0.683766
Q96TC7	RMD3_HUMAN Regulator of microtubule dynamics protein 3 OS=Homo sapiens OX=9606 GN=RMDN3 PE=1 SV=2	0.828533	0.0603675	0.160331	1.03341	1.01774	0.912082	0.783182	0.808013	1.10068	0.875994	0.908679							0.9504	1.03704				0.957825	0.962964	1.47836	1.34801
Q99442	SEC62_HUMAN Translocation protein SEC62 OS=Homo sapiens OX=9606 GN=SEC62 PE=1 SV=1	0.672906	0.000405396	0.0046959	0.647972	0.845826	0.64254	0.664597	0.687905	0.605023	0.536465	0.488603							0.865684	0.719694				0.989782	1.01022	1.05032	1.0697
Q99460	PSMD1_HUMAN 26S proteasome non-ATPase regulatory subunit 1 OS=Homo sapiens OX=9606 GN=PSMD1 PE=1 SV=2	0.631359	0.00783318	0.0380615	0.458599	0.419692	0.806918	0.805452	0.954435	1.06386	0.708838	0.555518							0.952044	0.967236				1.00424	0.995759	1.35882	1.5801
Q99497	PARK7_HUMAN Protein/nucleic acid deglycase DJ-1 OS=Homo sapiens OX=9606 GN=PARK7 PE=1 SV=2	3.64674	0.000366709	0.00436516	1.83471	1.85399	6.70909	6.27808	5.1354	5.35021	5.53915	5.71445	1.07721	1.05008	1.16996	3.15139	2.72417	3.49738	1.20608	1.02787	1.18755	0.950958	1.21241	1.53599	1.46919	0.608831	0.656797	1	1.00429	0.968419	0.636112	0.913079	0.631492
Q99536	VAT1_HUMAN Synaptic vesicle membrane protein VAT-1 homolog OS=Homo sapiens OX=9606 GN=VAT1 PE=1 SV=2	1.30704	0.00200999	0.0147068	1.25143	1.47757	1.43439	1.37587	1.76127	1.71163	1.15664	1.12755	1.13043	1.04633	1.22908	1.04006	1.20498	1.18823	1.08762	1	1.02287	1.04131	1.06724	0.619087	0.613914	1.47619	1.49033	0.854819	0.817846	0.816848	0.932162	1.05927	0.966792
Q99623	PHB2_HUMAN Prohibitin-2 OS=Homo sapiens OX=9606 GN=PHB2 PE=1 SV=2	0.883839	0.00536234	0.029764	1.03833	1.00524	0.90048	0.897135	0.792123	0.771263	0.859086	0.830749	0.764049	0.911316	0.87203	0.745333	0.788846	0.768186	1.00861	1.01585	0.939393	1.04185	1.05544	1.06966	1.07826	0.756992	0.757964	0.864887	0.924061	0.921591	0.95045	1	1.09424
Q99653	CHP1_HUMAN Calcineurin B homologous protein 1 OS=Homo sapiens OX=9606 GN=CHP1 PE=1 SV=3	0.986654	0.923334	0.959594	1.49351	1.45672	0.712341	0.641119	0.955614	1.04981	0.631705	0.753609							0.899344	1.04848				0.97362	1.10191	1.02638	0.799155
Q99714	HCD2_HUMAN 3-hydroxyacyl-CoA dehydrogenase type-2 OS=Homo sapiens OX=9606 GN=HSD17B10 PE=1 SV=3	0.800395	0.0713712	0.180013	1.28384	1.33561	0.7561	0.76666	0.816129	0.841262	0.917508	0.981212	0.542191	0.537472	0.72565	0.532473	0.503548	0.695164	1.23518	1.32739	1.02434	1.41258	1.40693	0.569235	0.57267	0.573093	0.599054	0.995999	1.16749	1.29964	0.910572	0.945016	1
Q99715	COCA1_HUMAN Collagen alpha-1(XII) chain OS=Homo sapiens OX=9606 GN=COL12A1 PE=1 SV=2	1.10962	0.587186	0.733724	1.78869	1.69541	0.612933	0.579786	0.99501	1.051	1.49448	1.51922	1.74323	1.81088	1.73701	1.31065	1.34471	1.27971	1	1.02851	1.00688	1.02428	1.0116	0.837464	0.818502	0.372906	0.29452	0.872672	0.827334	0.881373	2.88509	2.7092	2.73975
Q99719	SEPT5_HUMAN Septin-5 OS=Homo sapiens OX=9606 GN=SEPT5 PE=1 SV=1	1.6667	0.0603171	0.160331	0.919566	1.08505	4.47962	4.37459	2.51134	2.46926	3.7628	3.81147	0.644837	0.533051	0.478901	1.53133	1.42101	1.39682	0.980684	1	1.09768	0.746581	1.12676	1.9531	1.96225	2.40437	2.25055	0.856949	0.840639	1.01008	0.859355	0.917274	0.905982
Q99720	SGMR1_HUMAN Sigma non-opioid intracellular receptor 1 OS=Homo sapiens OX=9606 GN=SIGMAR1 PE=1 SV=1	0.868234	0.28406	0.45933	0.994788	1.33641	0.582763	0.61964	0.810778	0.888737	0.718676	0.736096							1.06733	0.952607				1.10693	1.04739	0.906027	0.696863
Q99735	MGST2_HUMAN Microsomal glutathione S-transferase 2 OS=Homo sapiens OX=9606 GN=MGST2 PE=1 SV=1	0.748279	0.353515	0.528275	1.48325	1.71566	0.402153	0.35777	0.438359	0.459536	0.437583	0.466325							1.29357	1.28926				0.998917	1.00108	0.542209	0.648858
Q99798	ACON_HUMAN Aconitate hydratase, mitochondrial OS=Homo sapiens OX=9606 GN=ACO2 PE=1 SV=2	1.77092	0.00236859	0.0164414	1.6451	1.62901	2.79402	2.7845	1.75799	1.73445	2.66299	2.70173	0.763058	0.853531	0.872546	1.30013	1.37657	1.35622	1.21962	1.15964	1.15321	1.1909	1.22479	1.80174	1.82675	0.966894	1	0.472341	0.467814	0.573426	0.513717	0.534481	0.555256
Q99829	CPNE1_HUMAN Copine-1 OS=Homo sapiens OX=9606 GN=CPNE1 PE=1 SV=1	1.31772	0.0655645	0.169644	1.72227	1.61274	1.24475	1.2567	2.01576	1.96308	1.2501	1.24809							1.52069	1.68707				0.959954	1.04005	0.938482	0.862176
Q99832	TCPH_HUMAN T-complex protein 1 subunit eta OS=Homo sapiens OX=9606 GN=CCT7 PE=1 SV=2	1.24876	0.0281377	0.0938135	1.78678	1.65096	1.15291	1.16766	1.53074	1.58171	1.55478	1.53487	0.801483	0.908808	0.979684	0.871297	0.877526	1.05084	1.0516	1	0.962802	1.09046	1.02413	0.999142	1.03344	1.43415	1.34889	0.7208	0.763171	0.865658	0.772931	1.01484	0.889965
Q99943	PLCA_HUMAN 1-acyl-sn-glycerol-3-phosphate acyltransferase alpha OS=Homo sapiens OX=9606 GN=AGPAT1 PE=1 SV=2	0.841715	0.317827	0.492441	0.974992	1.3992	0.732923	0.442673	0.776542	0.612291	0.816031	0.554939							0.789973	1.04005				1.0681	1.16501	0.959948	0.599
Q99962	SH3G2_HUMAN Endophilin-A1 OS=Homo sapiens OX=9606 GN=SH3GL2 PE=1 SV=1	1.61587	0.0528548	0.144923	1.1163	1.23974	2.85578	2.79818	1.22998	1.40041	1.6907	1.69297							0.695266	0.840086				0.947692	1.05231	1.63525	1.33863
Q9BQA9	CYBC1_HUMAN Cytochrome b-245 chaperone 1 OS=Homo sapiens OX=9606 GN=CYBC1 PE=1 SV=1	0.840033	0.359725	0.534449	1.55004	1.08928	0.678405	0.560378	0.929501	1.0795	0.593289	0.565896							1.5854	1.05193				1.04256	0.933575	0.720183	0.957439
Q9BR76	COR1B_HUMAN Coronin-1B OS=Homo sapiens OX=9606 GN=CORO1B PE=1 SV=1	0.851997	0.421556	0.589224	0.844444	0.725638	0.653037	0.726374	0.759789	0.713157	0.564647	0.660972							1.10605	1.07143				0.396627	0.39779	0.948466	1.05153
Q9BRA2	TXD17_HUMAN Thioredoxin domain-containing protein 17 OS=Homo sapiens OX=9606 GN=TXNDC17 PE=1 SV=1	2.18194	0.0397476	0.119518	0.7297	0.694563	4.11905	3.57189	3.73639	3.92859	2.18591	2.08266							1.06841	0.693812				0.931592	0.635593	2.10667	1.79902
Q9BRX8	PXL2A_HUMAN Peroxiredoxin-like 2A OS=Homo sapiens OX=9606 GN=PRXL2A PE=1 SV=3	0.713538	8.01807e-05	0.00137373	0.953946	0.98979	0.534288	0.549433	0.576596	0.601275	0.59227	0.600636	0.810696	0.687391	0.927759	0.640737	0.544855	0.652633	1.05686	1.09857	0.889244	1.18127	1.16263	0.998438	1	1.11685	1.09263	0.716825	0.770523	1.03495	0.713096	0.829466	0.847312
Q9BS26	ERP44_HUMAN Endoplasmic reticulum resident protein 44 OS=Homo sapiens OX=9606 GN=ERP44 PE=1 SV=1	0.651857	1.74227e-05	0.000466568	0.922565	0.971119	0.4428	0.574233	0.88543	0.963029	0.472962	0.435154	0.583871	0.66866	0.664834	0.389367	0.424116	0.479089	1.0673	1.07501	1.04088	1.10427	1.06832	0.692629	0.707233	0.993649	1.02887	0.938388	0.912986	0.936301	1.07231	1	0.95296
Q9BSJ8	ESYT1_HUMAN Extended synaptotagmin-1 OS=Homo sapiens OX=9606 GN=ESYT1 PE=1 SV=1	0.705072	0.00464298	0.0269311	0.936223	0.969551	0.336003	0.374917	0.454145	0.465691	0.454625	0.437876	0.811156	0.673718	0.806071	0.615122	0.572411	0.665837	0.973568	1.00458	0.91487	1.00586	1.04648	0.536361	0.566127	0.465624	0.417417	0.936294	1.01439	1.05932	1.00096	1	1.08622
Q9BTV4	TMM43_HUMAN Transmembrane protein 43 OS=Homo sapiens OX=9606 GN=TMEM43 PE=1 SV=1	0.703167	0.00959707	0.0438159									0.768977	0.714304	1.00345	0.691248	0.628129	0.594668			0.826985	1.22736	1.22189					1	0.87831	1.43722	0.771254	1.07594	0.948804
Q9BTZ2	DHRS4_HUMAN Dehydrogenase/reductase SDR family member 4 OS=Homo sapiens OX=9606 GN=DHRS4 PE=1 SV=3	1.04247	0.872972	0.931757	1.92089	1.98553	0.945493	0.864204	2.18183	2.14303	0.856372	0.840949							2.39454	2.29441				0.80721	0.948871	0.950388	1.04961
Q9BUJ2	HNRL1_HUMAN Heterogeneous nuclear ribonucleoprotein U-like protein 1 OS=Homo sapiens OX=9606 GN=HNRNPUL1 PE=1 SV=2	0.533803	9.89652e-05	0.00161172									0.812409	0.502494	0.443609	0.415874	0.516189	0.45606			1	1.22283	1.13836					0.683054	0.797007	0.952167	1.06888	0.967883	1.01195
Q9BUR5	MIC26_HUMAN MICOS complex subunit MIC26 OS=Homo sapiens OX=9606 GN=APOO PE=1 SV=1	1.25625	0.152959	0.29965	1.37428	1.50407	2.24723	2.31451	2.44478	2.28913	2.17324	2.16467	0.719632	0.826644	0.988018	0.845061	0.833792	1.09984	1.01576	1.03247	1.14735	0.937938	0.987054	2.20441	2.31973	1.70349	1.56431	0.995669	1	0.920782	0.928221	0.906326	0.950533
Q9BVA1	TBB2B_HUMAN Tubulin beta-2B chain OS=Homo sapiens OX=9606 GN=TUBB2B PE=1 SV=1	1.02402	0.951589	0.973592	0.40465	0.303686	3.68627	4.2751	2.37904	2.51872	1.75995	1.76213	1.58056	1.99978	1.857	1.3947	1.68299	2.00099	1	0.795852	0.683979	1.0127	0.997098	1.93548	1.6941	5.77699	10.4551	0.447919	0.4826	0.491057	1.09411	1.0424	0.974348
Q9BVK6	TMED9_HUMAN Transmembrane emp24 domain-containing protein 9 OS=Homo sapiens OX=9606 GN=TMED9 PE=1 SV=2	0.924664	0.358254	0.533065	1.19474	1.19131	0.638131	0.394842	1.12597	1.09344	0.996833	0.969634	0.586637	1.05406	1.09441	0.80264	0.936476	0.75074	1.20072	1.04203	0.98125	1.1569	1.22598	0.80823	1.09404	0.653327	0.696331	0.897931	1.20504	1.10654	0.873268	0.924659	1
Q9BWM7	SFXN3_HUMAN Sideroflexin-3 OS=Homo sapiens OX=9606 GN=SFXN3 PE=1 SV=3	1.27154	0.0483204	0.136402	1.52893	1.42986	2.20485	2.19689	1.65689	1.60951	1.58201	1.57666	0.84295	1.16805	1.12633	0.713403	0.90403	1.43202	1.09181	1	1.08189	1.11503	0.940789	1.80211	1.71931	1.4626	1.52761	0.920044	0.773647	0.896338	0.786298	0.891766	0.820009
Q9BWS9	CHID1_HUMAN Chitinase domain-containing protein 1 OS=Homo sapiens OX=9606 GN=CHID1 PE=1 SV=1	0.797859	0.430257	0.597322									0.598811	0.553416	0.567033	1.9759	0.501716	0.639679			0.828234	1.08099	0.860565					1.0297	1.13911	1.29306	0.894954	0.966254	1
Q9BX66	SRBS1_HUMAN Sorbin and SH3 domain-containing protein 1 OS=Homo sapiens OX=9606 GN=SORBS1 PE=1 SV=3	1.86659	0.0277222	0.092846									2.68235	2.7073	2.06704	1.66744	1.34481	0.950944			1.47576	1.3914	0.904596					0.743287	1.10408	1.08936	1	0.656446	0.812144
Q9BY11	PACN1_HUMAN Protein kinase C and casein kinase substrate in neurons protein 1 OS=Homo sapiens OX=9606 GN=PACSIN1 PE=1 SV=1	2.39025	0.0287514	0.0956444	0.822113	0.6993	4.28013	4.14649	2.09067	2.24026	3.72934	3.80939							0.582455	0.530978				1.04389	0.956109	1.78322	1.94919
Q9BZF9	UACA_HUMAN Uveal autoantigen with coiled-coil domains and ankyrin repeats OS=Homo sapiens OX=9606 GN=UACA PE=1 SV=2	0.458454	1.14268e-05	0.00033869									0.404371	0.515743	0.290547	0.536571	0.589645	0.59553			1.23094	1	1.14396					1.38794	0.965412	0.960721	0.847854	1.1822	0.875425
Q9BZV1	UBXN6_HUMAN UBX domain-containing protein 6 OS=Homo sapiens OX=9606 GN=UBXN6 PE=1 SV=1	0.593901	0.000315796	0.00386713	0.35589	0.398043	0.700334	0.593341	0.54539	0.770644	0.692219	0.612251							0.804527	0.813718				1.1013	0.967719	1.03228	1.17552
Q9C035	TRIM5_HUMAN Tripartite motif-containing protein 5 OS=Homo sapiens OX=9606 GN=TRIM5 PE=1 SV=1	1.07578	0.46443	0.631164									1.03813	1.0081	0.977831	1.32677	0.988802	1.21944			0.883695	0.792752	0.693621					1.30449	1.35149	1.11391	0.946827	1.05876	1
Q9C040	TRIM2_HUMAN Tripartite motif-containing protein 2 OS=Homo sapiens OX=9606 GN=TRIM2 PE=1 SV=1	0.767965	0.442479	0.610287	1.03617	0.757958	1.87671	2.01934	0.647678	0.657228	1.59039	1.64849							0.653858	0.869993				1.08896	0.911037	3.20092	3.26979
Q9C0E8	LNP_HUMAN Endoplasmic reticulum junction formation protein lunapark OS=Homo sapiens OX=9606 GN=LNPK PE=1 SV=2	0.815972	0.0854501	0.203752	1.32521	1.26372	0.513847	0.516592	0.368938	0.51168	0.633721	0.563964	0.898918	0.982592	1.23092	0.878876	1.0308	0.91981	1.01798	1.05312	0.956149	0.96053	1.18998	0.692709	0.839003	0.736126	0.642624	1.4831	1.48315	1.15261	1.12306	0.953455	1
Q9GZM7	TINAL_HUMAN Tubulointerstitial nephritis antigen-like OS=Homo sapiens OX=9606 GN=TINAGL1 PE=1 SV=1	0.602435	0.0422105	0.124242	1.215	1.13637	0.27255	0.290942	0.227922	0.246633	0.51874	0.503055	1.74933	1.46635	1.32636	0.951929	0.894105	0.766455	0.962071	1	1.10786	0.891426	0.943816	0.70727	0.754917	0.452049	0.437667	3.06788	2.85759	2.21111	1.81889	1.7128	1.64427
Q9H082	RB33B_HUMAN Ras-related protein Rab-33B OS=Homo sapiens OX=9606 GN=RAB33B PE=1 SV=1	0.597067	0.0071596	0.0355461									0.362409	0.375462	0.310417	0.927763	0.930881	0.810033			1	0.785438	0.737339					1.27514	1.39542	1.06914	1.12298	0.998805	0.953793
Q9H0E2	TOLIP_HUMAN Toll-interacting protein OS=Homo sapiens OX=9606 GN=TOLLIP PE=1 SV=1	1.26505	0.135846	0.27832	0.876856	0.888135	1.85102	1.92029	1.35033	1.46138	1.39468	1.65465							0.944424	0.885755				0.955005	1.04499	1.50725	1.41961
Q9H0T7	RAB17_HUMAN Ras-related protein Rab-17 OS=Homo sapiens OX=9606 GN=RAB17 PE=1 SV=2	0.431997	0.00871028	0.0411907									0.218293	0.334302	0.208746	0.374198	0.473846	0.391347			0.202861	0.324441	0.275008					1	1.02357	1.07316	1.07395	1.00052	0.973534
Q9H1E5	TMX4_HUMAN Thioredoxin-related transmembrane protein 4 OS=Homo sapiens OX=9606 GN=TMX4 PE=1 SV=1	0.827251	0.101464	0.227488	0.895582	0.899827	0.474099	0.503863	0.548921	0.714639	0.648125	0.474364	1.5119	1.30868	0.964387	1.02811	0.942163	0.998631	1.25788	1.37107	1.47841	1.29645	1.16855	0.911926	1	0.709648	0.583245	1.03195	1.06575	0.873793	0.965211	0.883113	0.832704
Q9H223	EHD4_HUMAN EH domain-containing protein 4 OS=Homo sapiens OX=9606 GN=EHD4 PE=1 SV=1	0.30444	0.00141834	0.0113934									0.258628	0.239416	0.167666	0.330053	0.257845	0.254424			0.416902	0.326353	0.317604					0.89931	1.09242	1	1.22943	1.07785	1.07032
Q9H2D6	TARA_HUMAN TRIO and F-actin-binding protein OS=Homo sapiens OX=9606 GN=TRIOBP PE=1 SV=3	13.2264	3.52016e-06	0.000153438									19.395	17.8316	17.5049	14.6818	14.7378	14.9644			1.56898	0.796322	1.78184					0.702269	1	0.81946	1.86923	0.587514	2.11502
Q9H313	TTYH1_HUMAN Protein tweety homolog 1 OS=Homo sapiens OX=9606 GN=TTYH1 PE=2 SV=1	0.625475	0.000183245	0.00256197	0.545746	0.547237	0.846647	0.900579	0.296795	0.293584	0.670394	0.692744	0.342987	0.404906	0.405926	0.716509	0.975965	1.07526	0.714207	0.807739	0.787524	0.779547	0.715848	1.13677	1.05971	1.31185	1.27882	0.989748	1	0.966912	1.04325	1.28317	1.05403
Q9H3N1	TMX1_HUMAN Thioredoxin-related transmembrane protein 1 OS=Homo sapiens OX=9606 GN=TMX1 PE=1 SV=1	0.805875	0.12218	0.258674	0.852599	0.955569	0.389944	0.378094	0.828034	0.757661	0.455235	0.474097	0.859903	1.51049	1.05058	0.436861	0.596361	0.691008	1.06879	1.15272	1	1.22262	1.10965	0.559352	0.548668	0.616126	0.568679	0.782943	0.700406	0.669773	1.09279	1.33195	1.1851
Q9H3Z4	DNJC5_HUMAN DnaJ homolog subfamily C member 5 OS=Homo sapiens OX=9606 GN=DNAJC5 PE=1 SV=1	1.16077	0.530302	0.69134	0.577037	0.60859	1.68898	1.7369	0.981657	0.972942	1.09269	1.13573							0.479445	0.376139				1.40965	1.41708	1.00158	0.998425
Q9H4G0	E41L1_HUMAN Band 4.1-like protein 1 OS=Homo sapiens OX=9606 GN=EPB41L1 PE=1 SV=2	0.769798	0.325025	0.50096	0.228035	0.215421	0.961579	1.09576	0.566195	0.557652	0.716553	0.615781							0.32909	0.34484				0.978343	1.02166	1.09747	1.05808
Q9H4G4	GAPR1_HUMAN Golgi-associated plant pathogenesis-related protein 1 OS=Homo sapiens OX=9606 GN=GLIPR2 PE=1 SV=3	1.08055	0.660501	0.789138	1.86811	1.97946	0.771762	0.777111	1.02115	1.103	0.778311	0.831386							1.32878	1.03227				0.951577	0.967734	0.926115	1.13078
Q9H7Z7	PGES2_HUMAN Prostaglandin E synthase 2 OS=Homo sapiens OX=9606 GN=PTGES2 PE=1 SV=1	1.08308	0.302926	0.479633	1.08933	1.09317	1.10843	1.12689	0.871981	0.968738	1.12323	1.15182							1.1976	0.883973				1.11669	1.11168	0.711019	0.888324
Q9H8H3	MET7A_HUMAN Methyltransferase-like protein 7A OS=Homo sapiens OX=9606 GN=METTL7A PE=1 SV=1	0.818602	0.040177	0.120242	1.29041	1.30439	0.520269	0.541524	0.485471	0.505143	0.657486	0.669167	1.08479	1.04157	1.08811	0.960425	0.818028	0.899183	0.974022	1.01595	1.02548	0.994402	0.965073	1.08412	1.03518	1.38973	1.292	0.991329	0.843751	0.928352	0.980911	1.01049	1
Q9H8L6	MMRN2_HUMAN Multimerin-2 OS=Homo sapiens OX=9606 GN=MMRN2 PE=1 SV=2	1.00741	0.95967	0.977142	1.53395	1.39641	0.398363	0.366135	0.849475	0.81784	0.51918	0.517488	1.67012	1.67156	1.50683	1.08383	1.1194	1.08896	1.5695	1.23815	1.3989	1.44706	1.36551	0.636611	0.687833	0.518805	0.600014	0.939908	0.972025	1	0.98678	1.02336	1.07898
Q9HAV0	GBB4_HUMAN Guanine nucleotide-binding protein subunit beta-4 OS=Homo sapiens OX=9606 GN=GNB4 PE=1 SV=3	1.37476	0.00108007	0.00944343	1.65189	1.66234	1.24564	1.23159	1.10559	0.977186	1.22932	1.17246	1.15887	1.71201	1.32786	1.17474	1.37963	1.62748	1.43019	1	1.49272	1.08634	1.06624	0.980089	1.07101	0.560192	0.559867	0.720252	0.765575	0.55808	1.05726	1.21204	0.980294
Q9HBL0	TENS1_HUMAN Tensin-1 OS=Homo sapiens OX=9606 GN=TNS1 PE=1 SV=2	0.218664	1.11682e-06	6.4907e-05	0.372147	0.329741	0.15404	0.145129	0.106839	0.119658	0.169778	0.186677	0.126764	0.118391	0.15572	0.201263	0.196267	0.263512	1.02252	1.04735	1.09498	1	1.00983	0.374835	0.353186	0.390696	0.424256	1.3236	1.09055	1.31888	0.883726	0.78996	0.840336
Q9HDC9	APMAP_HUMAN Adipocyte plasma membrane-associated protein OS=Homo sapiens OX=9606 GN=APMAP PE=1 SV=2	1.01456	0.833714	0.910847	1.22074	1.15315	0.76009	0.777217	1.17681	1.22705	0.818005	0.754698	1.16727	1.09556	1.14775	0.874608	0.827254	0.976293	1.02042	1.00537	1.01518	1.00969	1.01381	1.38607	1.33083	0.860172	0.853281	0.871839	0.982996	1	0.842166	0.768699	0.799452
Q9NP72	RAB18_HUMAN Ras-related protein Rab-18 OS=Homo sapiens OX=9606 GN=RAB18 PE=1 SV=1	0.807759	0.212166	0.375438	0.688368	0.577358	1.05972	0.92662	0.908727	0.992087	0.164584	0.825052							0.68938	0.724364				1.01715	0.982846	1.15975	1.1298
Q9NPJ3	ACO13_HUMAN Acyl-coenzyme A thioesterase 13 OS=Homo sapiens OX=9606 GN=ACOT13 PE=1 SV=1	1.62906	0.00291891	0.0192687	1.67257	1.64324	2.50893	2.32911	1.93592	1.92774	2.58151	2.34931	1.00807	1.28137	0.681327	1.15684	1.34873	1.25567	1.52955	1.3244	1.79673	1.22131	1.26288	1.52446	1.68707	0.737293	1	0.500949	0.900826	0.555576	0.579463	0.548836	0.405203
Q9NQ66	PLCB1_HUMAN 1-phosphatidylinositol 4,5-bisphosphate phosphodiesterase beta-1 OS=Homo sapiens OX=9606 GN=PLCB1 PE=1 SV=1	1.3024	0.242198	0.413999	0.67318	0.622341	1.749	1.66806	1.24438	1.11323	2.06796	1.9956							1.06887	0.931134				1.59829	1.3363	0.648561	0.828304
Q9NQ79	CRAC1_HUMAN Cartilage acidic protein 1 OS=Homo sapiens OX=9606 GN=CRTAC1 PE=1 SV=2	0.466766	0.000936049	0.0086163									0.400659	0.512805	0.570316	0.339183	0.351808	0.465719			0.975369	1.21747	1.19937					1	1.18153	1.24775	0.536664	0.583192	0.544134
Q9NQC3	RTN4_HUMAN Reticulon-4 OS=Homo sapiens OX=9606 GN=RTN4 PE=1 SV=2	0.784897	0.000563133	0.00585658	1.04133	1.05904	0.748728	0.745903	0.867627	0.877268	0.722054	0.732282	0.900182	0.920954	0.937849	0.767129	0.735697	0.877855	1.47816	1.1852	1.40511	1.341	1.24893	1	0.968903	0.864018	0.96072	0.983617	1.03205	0.953687	0.95137	1.01041	0.907273
Q9NR12	PDLI7_HUMAN PDZ and LIM domain protein 7 OS=Homo sapiens OX=9606 GN=PDLIM7 PE=1 SV=1	0.814007	0.419868	0.588562	1.27515	1.74803	1.01009	0.786376	0.647344	0.857744	1.09567	0.814611							2.5514	1.51226				0.860691	1.09408	0.663122	0.905916
Q9NR28	DBLOH_HUMAN Diablo homolog, mitochondrial OS=Homo sapiens OX=9606 GN=DIABLO PE=1 SV=1	0.814584	0.205545	0.367451	1.06959	1.0062	0.640432	0.645668	0.693195	0.635616	0.794492	0.685137							1.04483	0.955165				0.578299	0.581086	1.15648	1.36525
Q9NR31	SAR1A_HUMAN GTP-binding protein SAR1a OS=Homo sapiens OX=9606 GN=SAR1A PE=1 SV=1	0.557405	0.00803216	0.0386589	0.288484	0.0990013	0.722982	0.76183	0.982404	0.843421	0.470388	0.543521							0.847678	1.12817				0.871828	0.834945	1.335	1.32251
Q9NR46	SHLB2_HUMAN Endophilin-B2 OS=Homo sapiens OX=9606 GN=SH3GLB2 PE=1 SV=1	1.49338	0.073019	0.183103	1.20233	1.38949	2.87906	2.74346	1.75204	2.14246	2.13699	2.41059							0.856586	0.905093				0.967734	1.03227	2.34967	2.25379
Q9NRG7	D39U1_HUMAN Epimerase family protein SDR39U1 OS=Homo sapiens OX=9606 GN=SDR39U1 PE=1 SV=2	1.64079	0.00337778	0.0212113									1.37287	1.69531	0.802163	1.86542	1.79631	2.07935			1.44753	1	1.08716					1.03569	0.907117	1.04565	0.756492	0.75888	0.74819
Q9NRP0	OSTC_HUMAN Oligosaccharyltransferase complex subunit OSTC OS=Homo sapiens OX=9606 GN=OSTC PE=1 SV=1	0.920619	0.486522	0.652217	1.53198	1.527	0.620139	0.659993	1.45264	1.44943	0.719367	0.720361	0.925417	0.840972	1.01699	0.688095	0.600679	0.726354	1.26123	1.41342	1.26214	1.2596	1.49022	1	0.957501	0.578464	0.577425	0.994	0.984676	0.870743	0.910498	1.10847	1.01913
Q9NSD9	SYFB_HUMAN Phenylalanine--tRNA ligase beta subunit OS=Homo sapiens OX=9606 GN=FARSB PE=1 SV=3	1.04599	0.79007	0.882842	0.695189	0.712153	1.61465	1.66241	1.51791	1.35899	1.20234	1.16198	0.729993	0.481261	0.411024	1.74477	1.37019	0.80828	0.586614	0.568198	0.746875	0.44677	0.538573	1.4575	1.40987	2.00486	2.08147	1.11487	1.26387	0.711036	1.11139	0.805487	1
Q9NSE4	SYIM_HUMAN Isoleucine--tRNA ligase, mitochondrial OS=Homo sapiens OX=9606 GN=IARS2 PE=1 SV=2	0.732661	0.00132146	0.01088	1.17569	1.04946	0.649179	0.670078	0.487563	0.50734	0.849855	0.774716	0.717418	0.694123	0.690397	0.771747	0.684094	0.528042	1.03426	1.09373	1.19961	0.898815	1.09356	0.949198	0.870278	0.639845	0.619518	1.32042	1.35965	0.951737	1	0.922808	1.03554
Q9NTK5	OLA1_HUMAN Obg-like ATPase 1 OS=Homo sapiens OX=9606 GN=OLA1 PE=1 SV=2	1.97522	0.0342664	0.107591	1.60296	1.40882	4.40178	4.63872	4.54114	4.49094	3.65236	3.56419							0.817959	1.17931				0.801464	0.820694	3.96619	3.16038
Q9NV96	CC50A_HUMAN Cell cycle control protein 50A OS=Homo sapiens OX=9606 GN=TMEM30A PE=1 SV=1	1.34635	0.0334586	0.106293	1.27074	0.934714	1.74098	1.93116	1.25202	1.1893	1.01577	1.09832							0.796312	0.834657				0.989817	1.09783	1.08304	1.01018
Q9NVA2	SEP11_HUMAN Septin-11 OS=Homo sapiens OX=9606 GN=SEPT11 PE=1 SV=3	1.43564	0.017539	0.0679525	1.31157	1.14896	2.68181	2.54514	1.50812	1.3949	1.74771	1.74618	0.990079	1.33493	0.714376	1.39024	1.62942	1.11636	1.15342	0.793254	1.53421	0.729172	0.656628	1	1.0431	1.69341	2.14119	0.989284	1.04915	0.6028	1.07749	0.75617	0.647112
Q9NVD7	PARVA_HUMAN Alpha-parvin OS=Homo sapiens OX=9606 GN=PARVA PE=1 SV=1	0.249579	0.000370106	0.00438798									0.34715	0.280742	0.143837	0.335514	0.302615	0.256834			0.627182	0.66968	0.662774					1.43733	1.70406	1.74752	0.996829	1	1.17167
Q9NVH1	DJC11_HUMAN DnaJ homolog subfamily C member 11 OS=Homo sapiens OX=9606 GN=DNAJC11 PE=1 SV=2	1.15969	0.0997947	0.225108	1.34258	1.04608	1.03577	1.05074	0.952804	1.0232	1.14531	1.08012	1.61485	1.47333	1.2577	1.02554	1.63994	1.17244	0.751498	1.19116	0.847919	1	1.06607	1.17176	1.41523	0.896904	0.952116	0.700659	0.71275	0.776188	1.3245	1.04549	1.72489
Q9NWS8	RMND1_HUMAN Required for meiotic nuclear division protein 1 homolog OS=Homo sapiens OX=9606 GN=RMND1 PE=1 SV=2	0.625578	0.0169471	0.0665314	1.06569	0.914595	0.900099	0.859359	0.307318	0.595945	0.213886	0.593773							0.946813	0.927838				1.02477	0.975233	1.49869	1.16141
Q9NX63	MIC19_HUMAN MICOS complex subunit MIC19 OS=Homo sapiens OX=9606 GN=CHCHD3 PE=1 SV=1	0.869152	0.0436001	0.126946	1.21463	1.21108	0.780942	0.742434	0.768107	0.717377	0.760092	0.80748	0.88875	1.26655	0.930314	0.673335	0.892026	0.763389	1.29255	0.898988	1.26227	1.08351	0.941527	1.08413	1.03748	0.969187	1.07657	0.875731	1	0.82169	0.996636	1.10336	0.862545
Q9NY15	STAB1_HUMAN Stabilin-1 OS=Homo sapiens OX=9606 GN=STAB1 PE=1 SV=3	1.08725	0.822614	0.903047	2.51008	2.72994	0.680942	1.0269	2.51855	2.98404	0.862239	0.827659							3.09589	3.5174				1.13551	0.864486	0.459557	0.681354
Q9NYU2	UGGG1_HUMAN UDP-glucose:glycoprotein glucosyltransferase 1 OS=Homo sapiens OX=9606 GN=UGGT1 PE=1 SV=3	0.687655	0.000554639	0.00582961	1.10781	1.02654	0.596278	0.561936	0.914568	0.823359	0.486737	0.531645	0.553428	0.712553	0.549695	0.508553	0.53886	0.548376	1.12671	1.24788	1.26795	1.18544	1.1085	0.963033	0.767255	0.567453	0.638528	1	1.16941	1.0497	0.82211	0.898994	0.927082
Q9NZ01	TECR_HUMAN Very-long-chain enoyl-CoA reductase OS=Homo sapiens OX=9606 GN=TECR PE=1 SV=1	0.622382	0.015823	0.0637876	1.06492	1.04435	0.522229	0.504829	0.629513	0.573335	0.5362	0.572517							1.53005	1.42855				1.0394	0.893937	0.712439	0.960601
Q9NZ08	ERAP1_HUMAN Endoplasmic reticulum aminopeptidase 1 OS=Homo sapiens OX=9606 GN=ERAP1 PE=1 SV=3	1.08667	0.71467	0.828607	1.83128	1.54251	1.05427	0.863091	1.33213	1.69369	1.18413	1.38093							2.01242	2.30637				1.03638	0.963617	0.46195	0.729816
Q9NZB2	F120A_HUMAN Constitutive coactivator of PPAR-gamma-like protein 1 OS=Homo sapiens OX=9606 GN=FAM120A PE=1 SV=2	1.28364	0.0378	0.115983									1.77493	1.62078	1.41955	1.10883	0.950602	1.17309			1.45024	1.18203	1					0.915305	1.04422	1.08245	0.958258	0.898853	0.872888
Q9NZJ7	MTCH1_HUMAN Mitochondrial carrier homolog 1 OS=Homo sapiens OX=9606 GN=MTCH1 PE=1 SV=1	1.03929	0.737867	0.84605	0.874391	0.622547	1.0652	1.15855	0.960085	1.12677	1.06839	1.11331							0.769777	0.617164				1.14895	1.22952	0.923418	1.07658
Q9NZM1	MYOF_HUMAN Myoferlin OS=Homo sapiens OX=9606 GN=MYOF PE=1 SV=1	0.861761	0.373189	0.544625	1.7642	1.7017	0.414638	0.39975	0.793223	0.78761	0.556987	0.550382	1.28017	1.3259	1.41423	0.793495	0.837597	1.02267	1.75978	1.71981	1.64138	1.77425	1.80377	0.664784	0.675009	0.548416	0.544107	0.96183	0.92783	1	0.896114	1.01942	1.02529
Q9NZN4	EHD2_HUMAN EH domain-containing protein 2 OS=Homo sapiens OX=9606 GN=EHD2 PE=1 SV=2	0.180774	4.40657e-06	0.000181404	0.323551	0.327925	0.159065	0.156675	0.13289	0.137592	0.194419	0.183097	0.135473	0.142539	0.133342	0.148959	0.176989	0.176174	0.969688	1	0.92762	1.05283	0.974086	0.361907	0.377846	0.414644	0.410142	1.4807	1.57876	1.70974	1.14472	1.30009	1.28451
Q9P035	HACD3_HUMAN Very-long-chain (3R)-3-hydroxyacyl-CoA dehydratase 3 OS=Homo sapiens OX=9606 GN=HACD3 PE=1 SV=2	0.644663	0.0385332	0.117502	0.540405	0.51989	0.683765	0.679973	0.541218	0.557277	0.468664	0.483653							0.499081	0.545084				0.956345	1.1129	1.04896	1.04366
Q9P0J0	NDUAD_HUMAN NADH dehydrogenase [ubiquinone] 1 alpha subcomplex subunit 13 OS=Homo sapiens OX=9606 GN=NDUFA13 PE=1 SV=3	0.913226	0.675212	0.796065	0.695329	0.523971	1.32361	1.6583	1.02765	1.10032	1.40425	1.38524							0.642618	0.997121				1.92923	1.98336	0.933617	1.00288
Q9P0L0	VAPA_HUMAN Vesicle-associated membrane protein-associated protein A OS=Homo sapiens OX=9606 GN=VAPA PE=1 SV=3	0.922113	0.550944	0.704869	0.817011	0.769243	1.34668	1.32178	1.11109	1.05297	1.06577	1.02824	0.472282	0.490868	0.534164	1.11316	1.19432	0.93362	1.12681	1.04106	1.28669	0.965115	1	1.89992	1.76642	1.28185	1.08033	0.708255	0.783716	0.718105	0.635648	0.606137	0.496894
Q9P0M6	H2AW_HUMAN Core histone macro-H2A.2 OS=Homo sapiens OX=9606 GN=H2AFY2 PE=1 SV=3	1.34603	0.0377172	0.115849	1.87445	1.97418	1.26364	1.16013	0.859065	0.749725	1.03636	0.982248	2.16479	1.83098	1.83501	1.4996	1.13726	1.17475	1	1.17731	1.12258	1.12136	1.02203	1.87577	2.07656	0.859322	1.04624	0.654248	0.795621	0.574298	0.730472	0.746168	0.753412
Q9P2K5	MYEF2_HUMAN Myelin expression factor 2 OS=Homo sapiens OX=9606 GN=MYEF2 PE=1 SV=3	0.323639	0.103032	0.229608	0.395523	0.427091	0.908452	0.941115	0.482684	0.533965	0.431191	0.38303							0.565577	0.701289				3.38504	3.78345	1.01538	0.984621
Q9P2R7	SUCB1_HUMAN Succinate--CoA ligase [ADP-forming] subunit beta, mitochondrial OS=Homo sapiens OX=9606 GN=SUCLA2 PE=1 SV=3	1.08056	0.52058	0.682139	1.26301	1.25019	1.93598	1.85662	1.22106	1.26899	1.6972	1.71563	0.575895	0.562434	0.685106	0.851858	0.881129	1.03661	0.977185	0.917367	0.898378	0.986426	0.957024	1.579	1.52281	1.16142	1.26442	1.03176	1.19094	1.30033	0.952006	1	0.920727
Q9UBB6	NCDN_HUMAN Neurochondrin OS=Homo sapiens OX=9606 GN=NCDN PE=1 SV=1	0.951031	0.904914	0.946424	1.00009	0.880374	4.21394	4.44457	2.28234	2.06227	2.46207	2.63621							0.862283	0.92937				1.00977	0.990228	6.13841	5.82798
Q9UBC2	EP15R_HUMAN Epidermal growth factor receptor substrate 15-like 1 OS=Homo sapiens OX=9606 GN=EPS15L1 PE=1 SV=1	0.980008	0.843825	0.919184	0.733861	0.631518	1.16143	1.22486	1.05433	1.18958	1.08655	1.03733							0.913381	1.06002				1.02778	0.972221	1.31002	0.930406
Q9UBI6	GBG12_HUMAN Guanine nucleotide-binding protein G(I)/G(S)/G(O) subunit gamma-12 OS=Homo sapiens OX=9606 GN=GNG12 PE=1 SV=3	1.14358	0.536445	0.694858	1.0594	1.00194	0.606182	0.569885	0.49182	0.45183	0.447604	0.426357	2.85158	2.13413	2.20267	2.01427	1.66726	1.41151	0.692092	0.711887	0.852461	0.590817	0.66269	0.464529	0.488697	1.0149	1	1.88085	1.80375	1.73106	1.51867	1.48729	1.34296
Q9UBQ5	EIF3K_HUMAN Eukaryotic translation initiation factor 3 subunit K OS=Homo sapiens OX=9606 GN=EIF3K PE=1 SV=1	0.822389	0.182067	0.339217	0.771378	0.880457	0.654618	0.610276	0.951108	1.02828	0.531237	0.671375							1.06217	1.26606				0.646176	0.587494	1.0227	0.977301
Q9UBQ7	GRHPR_HUMAN Glyoxylate reductase/hydroxypyruvate reductase OS=Homo sapiens OX=9606 GN=GRHPR PE=1 SV=1	2.05362	0.000198489	0.00272371	1.66775	1.10337	2.04484	2.30654	2.20704	2.44728	1.9737	2.02359							1.05965	1.27137				0.710995	0.677266	0.940352	1.10121
Q9UBS4	DJB11_HUMAN DnaJ homolog subfamily B member 11 OS=Homo sapiens OX=9606 GN=DNAJB11 PE=1 SV=1	1.31721	0.243812	0.415518	0.968788	1.07066	1.35114	1.19988	2.43888	2.273	1.00021	1.00229							1.35251	1.03511				0.534389	0.964891	1.60172	0.948171
Q9UBV8	PEF1_HUMAN Peflin OS=Homo sapiens OX=9606 GN=PEF1 PE=1 SV=1	1.09812	0.366628	0.539833									1.16281	1.46697	1.13377	0.688895	0.962408	0.920063			1.07014	0.784262	0.757563					1.03456	1.13837	0.917154	1	1.0105	0.940748
Q9UEY8	ADDG_HUMAN Gamma-adducin OS=Homo sapiens OX=9606 GN=ADD3 PE=1 SV=1	0.987113	0.957014	0.976711	0.851329	0.933749	2.07508	2.07427	1.15071	1.06904	1.29014	1.30586	1.60002	1.3591	1.33681	2.37783	1.90854	1.69451	1.07407	0.981643	0.953074	1.1305	1	1.33673	1.40922	4.77726	4.63236	0.869078	0.7846	1.02011	0.964875	0.914938	0.974572
Q9UFN0	NPS3A_HUMAN Protein NipSnap homolog 3A OS=Homo sapiens OX=9606 GN=NIPSNAP3A PE=1 SV=2	1.0824	0.620809	0.760775	1.3912	1.31996	1.23186	1.40031	0.907399	0.886466	1.15229	1.15099							1.64592	1.54711				0.998489	1.00151	0.92934	0.418962
Q9UGT4	SUSD2_HUMAN Sushi domain-containing protein 2 OS=Homo sapiens OX=9606 GN=SUSD2 PE=1 SV=1	0.8544	0.242808	0.414199									1.14689	0.803109	0.987452	0.928633	0.719405	0.733165			1.5638	1.26658	1.18251					0.938434	0.784119	0.733927	1.06755	0.800599	1
Q9UH03	SEPT3_HUMAN Neuronal-specific septin-3 OS=Homo sapiens OX=9606 GN=SEPT3 PE=1 SV=3	1.95865	0.106132	0.233711	0.287257	0.351346	3.32945	3.25328	1.62386	1.68179	2.49612	2.37254							0.177944	0.22583				0.98809	1.01191	1.72826	1.76322
Q9UH99	SUN2_HUMAN SUN domain-containing protein 2 OS=Homo sapiens OX=9606 GN=SUN2 PE=1 SV=3	1.27552	0.338571	0.515356									2.67448	2.08251	2.26546	0.805827	0.722221	0.742369			1.65898	1.84526	1.73109					0.86486	1.12701	0.783373	0.945173	0.972537	1
Q9UHA4	LTOR3_HUMAN Ragulator complex protein LAMTOR3 OS=Homo sapiens OX=9606 GN=LAMTOR3 PE=1 SV=1	1.12526	0.717891	0.831431	1.08127	1.05759	0.70098	0.65177	3.27288	0.575891	0.715567	0.651743							1.05947	1.086				0.967586	1.03241	0.83066	0.827647
Q9UHD8	SEPT9_HUMAN Septin-9 OS=Homo sapiens OX=9606 GN=SEPT9 PE=1 SV=2	0.90262	0.300137	0.476745	0.750273	0.736034	1.37086	1.36181	1.01438	0.979959	0.906621	1.00251	0.617772	0.568506	0.828832	0.777475	0.763414	1.0219	0.949169	0.848764	0.654708	1.04219	1	0.693963	0.726438	1.28639	1.38314	0.999133	1.10928	1.53182	0.734422	1.00365	1.11249
Q9UHG3	PCYOX_HUMAN Prenylcysteine oxidase 1 OS=Homo sapiens OX=9606 GN=PCYOX1 PE=1 SV=3	0.789906	0.0262772	0.0896202	1.22555	1.14711	0.47077	0.429445	0.412232	0.441119	0.777666	0.733393	0.803622	1.0553	0.790807	0.594894	0.752635	0.696768	1.06409	1.01519	1.08147	1.03745	1	0.866992	0.9515	0.61088	0.622335	1.06565	1.13415	1.19546	0.865842	0.774797	0.727591
Q9UHQ9	NB5R1_HUMAN NADH-cytochrome b5 reductase 1 OS=Homo sapiens OX=9606 GN=CYB5R1 PE=1 SV=1	0.924761	0.341733	0.518636	1.40326	1.40687	0.707704	0.611946	0.651559	0.712868	0.885105	0.864653	1.12714	1.06006	1.23677	0.831175	0.83652	0.989302	1.23644	1.17131	1.1533	1.21203	1.2463	1	0.966593	0.778944	0.854609	0.923849	1.04706	1.01156	0.918986	0.955218	0.962076
Q9UI09	NDUAC_HUMAN NADH dehydrogenase [ubiquinone] 1 alpha subcomplex subunit 12 OS=Homo sapiens OX=9606 GN=NDUFA12 PE=1 SV=1	1.18696	0.219689	0.384844	1.68661	1.69387	1.98412	1.92156	1.88069	1.9432	1.9369	2.12844	0.844446	1.29907	1.06875	1.25036	1.13905	1.16726	1.30916	0.919702	1.47624	0.952294	0.914771	2.70637	2.68949	1.41954	1.65615	0.981979	1	0.877432	1.15069	0.918066	0.836502
Q9UI12	VATH_HUMAN V-type proton ATPase subunit H OS=Homo sapiens OX=9606 GN=ATP6V1H PE=1 SV=1	1.28606	0.398422	0.568845	0.40204	0.38025	2.14312	2.11941	1.09438	1.0611	1.22865	1.20346							0.436022	0.506577				0.936503	1.0635	1.31066	1.36413
Q9UI15	TAGL3_HUMAN Transgelin-3 OS=Homo sapiens OX=9606 GN=TAGLN3 PE=1 SV=2	2.01969	3.82756e-05	0.000817548	1.95005	1.9637	2.54255	2.67634	2.18741	2.09114	2.37934	2.5224	0.799076	1.10742	0.862961	1.57388	2.14389	2.05518	1.2581	1.0864	1.21871	1.16082	1.13722	1.29346	1.31161	0.511597	0.719092	0.611108	0.572822	0.597859	0.973556	1	0.794138
Q9UIJ7	KAD3_HUMAN GTP:AMP phosphotransferase AK3, mitochondrial OS=Homo sapiens OX=9606 GN=AK3 PE=1 SV=4	1.52815	0.0204534	0.0754969	2.98963	3.18544	1.89819	2.00709	1.88919	1.93563	2.60417	2.77634	1.33046	1.57861	1.78899	1.06217	1.04755	1.3681	2.25673	2.33352	1.96925	2.53683	2.37929	1.17509	1	1.01709	0.837716	0.330811	0.413469	0.423674	0.851392	0.917493	0.811742
Q9UJZ1	STML2_HUMAN Stomatin-like protein 2, mitochondrial OS=Homo sapiens OX=9606 GN=STOML2 PE=1 SV=1	1.14641	0.154588	0.301633	1.25051	1.32286	0.950891	1.11409	1.15036	1.20821	1.03113	0.974526							1.02527	1.29981				0.974734	1.11363	0.785852	0.690306
Q9UK22	FBX2_HUMAN F-box only protein 2 OS=Homo sapiens OX=9606 GN=FBXO2 PE=1 SV=2	0.834449	0.677012	0.79756	0.551786	0.560777	3.97832	4.04476	1.81149	1.96082	2.48683	2.52184	0.864731	0.773387	0.945485	3.02219	2.82072	3.29089	0.749167	0.830766	0.724098	0.80799	0.837811	1.48622	1.53342	11.5324	11.2283	0.885429	0.825071	1	1.58791	1.82115	2.20021
Q9UKM9	RALY_HUMAN RNA-binding protein Raly OS=Homo sapiens OX=9606 GN=RALY PE=1 SV=1	0.427328	1.96103e-05	0.000508929	0.471846	0.482119	0.446314	0.415152	0.511244	0.458527	0.329771	0.37688	0.415944	0.541623	0.620368	0.442902	0.39238	0.560112	1.34401	1.4731	0.938148	1.70204	1.58547	1.40121	1.35569	0.598314	0.553523	0.556555	0.745147	1.21404	0.806318	0.93642	1
Q9UL25	RAB21_HUMAN Ras-related protein Rab-21 OS=Homo sapiens OX=9606 GN=RAB21 PE=1 SV=3	1.15965	0.0514269	0.142858	1.07857	1.10916	1.15136	1.2775	1.2815	1.41893	1.00503	1.11474							1.07686	1.15558				0.842182	0.923135	0.912555	1.1929
Q9ULA0	DNPEP_HUMAN Aspartyl aminopeptidase OS=Homo sapiens OX=9606 GN=DNPEP PE=1 SV=1	0.606343	0.127656	0.266821	1.06857	1.10776	0.611768	0.800306	0.5111	0.496918	0.994451	0.965037							0.723946	1.06923				0.930773	0.890891	2.17288	2.32143
Q9ULV4	COR1C_HUMAN Coronin-1C OS=Homo sapiens OX=9606 GN=CORO1C PE=1 SV=1	1.26069	0.057374	0.153897	1.61485	1.637	1.17785	1.18123	1.16157	1.43005	1.13303	1.17407	0.772537	0.369149	0.432943	1.16148	1.28772	0.9962	1.00218	1.02624	1.04001	1	1.00263	0.480822	0.469399	0.958231	1.03224	0.811152	1.1327	1.03853	0.730232	0.653347	0.82056
Q9UN36	NDRG2_HUMAN Protein NDRG2 OS=Homo sapiens OX=9606 GN=NDRG2 PE=1 SV=2	0.973895	0.927959	0.961703	0.539821	0.39798	1.60387	1.74589	0.504084	0.438576	1.40473	1.38586							0.571915	0.46711				1.04521	0.954791	1.61012	1.52771
Q9UNM6	PSD13_HUMAN 26S proteasome non-ATPase regulatory subunit 13 OS=Homo sapiens OX=9606 GN=PSMD13 PE=1 SV=2	0.743742	0.0820228	0.197977	0.55374	0.539495	0.920484	0.878427	1.28743	1.17434	0.708636	0.727076							0.987256	0.885892				1.01274	0.910143	1.54998	1.50075
Q9UNN8	EPCR_HUMAN Endothelial protein C receptor OS=Homo sapiens OX=9606 GN=PROCR PE=1 SV=1	1.80189	0.151961	0.299155	5.58106	4.99292	1.3058	1.28379	2.32235	2.48105	1.65047	1.80557							2.63434	2.96812				0.942822	1.05718	0.649673	0.664743
Q9UNQ0	ABCG2_HUMAN ATP-binding cassette sub-family G member 2 OS=Homo sapiens OX=9606 GN=ABCG2 PE=1 SV=3	0.75201	0.000202385	0.00276437									0.806168	0.805957	0.909162	0.670139	0.671544	0.740403			1	1.04692	1.02633					0.983732	1.1217	1.20961	0.940481	0.93068	0.922691
Q9UPN3	MACF1_HUMAN Microtubule-actin cross-linking factor 1, isoforms 1/2/3/5 OS=Homo sapiens OX=9606 GN=MACF1 PE=1 SV=4	0.705874	0.0283712	0.0944855	0.343362	0.422684	0.898444	0.812584	0.798669	0.976321	0.609072	0.551288							0.921624	1.07838				0.699496	0.808234	1.12868	1.11435
Q9UPY8	MARE3_HUMAN Microtubule-associated protein RP/EB family member 3 OS=Homo sapiens OX=9606 GN=MAPRE3 PE=1 SV=1	1.28354	0.195092	0.355192	1.21945	1.16751	2.2271	2.3299	1.41678	1.37427	1.62045	1.68192							1.03652	0.850788				0.96348	0.851721	1.80939	2.10611
Q9UQ16	DYN3_HUMAN Dynamin-3 OS=Homo sapiens OX=9606 GN=DNM3 PE=1 SV=4	0.557048	0.00872374	0.0411907									0.396257	0.288465	0.390521	0.764068	0.534211	0.694546			0.534536	0.686563	0.65632					1.29216	1	1.22962	0.669569	1.08727	1.10556
Q9UQ80	PA2G4_HUMAN Proliferation-associated protein 2G4 OS=Homo sapiens OX=9606 GN=PA2G4 PE=1 SV=3	0.840803	0.494951	0.659935	0.63834	0.439749	0.979431	0.84954	1.16741	1.24417	0.397235	0.635027							0.990711	1.00929				0.313807	0.459128	1.3424	1.54969
Q9UQB8	BAIP2_HUMAN Brain-specific angiogenesis inhibitor 1-associated protein 2 OS=Homo sapiens OX=9606 GN=BAIAP2 PE=1 SV=1	1.17957	0.312258	0.489466	0.784186	0.797275	1.34372	1.48909	0.768823	0.790223	0.955827	1.16015							0.487481	0.595601				0.974613	1.03454	1.02539	1.02573
Q9UQM7	KCC2A_HUMAN Calcium/calmodulin-dependent protein kinase type II subunit alpha OS=Homo sapiens OX=9606 GN=CAMK2A PE=1 SV=2	1.10583	0.775781	0.872975	3.62224	3.61487	7.23797	6.93933	4.16235	4.39269	8.424	8.69292	2.04123	1.92032	2.23861	5.7365	5.61173	5.77545	0.874358	0.917117	0.750743	0.93647	1	13.7131	14.1153	14.3462	14.4606	0.703823	0.738223	0.916778	1.4682	1.64429	1.63496
Q9Y224	RTRAF_HUMAN RNA transcription, translation and transport factor protein OS=Homo sapiens OX=9606 GN=RTRAF PE=1 SV=1	0.560158	9.48719e-09	2.00857e-06	0.591336	0.586481	0.578546	0.629175	0.569463	0.619735	0.451884	0.458877							0.961224	1.02988				1.03999	1.04795	0.956507	0.970121
Q9Y230	RUVB2_HUMAN RuvB-like 2 OS=Homo sapiens OX=9606 GN=RUVBL2 PE=1 SV=3	0.920335	0.208011	0.370136	1.07722	1.05718	0.689226	0.701936	1.07097	1.04215	0.63106	0.605322	1.17284	1.26824	1.10128	0.860123	0.92456	0.950015	1.0655	1.01597	1	1.15994	0.962262	1.17328	1.10809	1.08246	1.17239	0.875058	0.906091	0.892126	0.961345	0.993853	0.942974
Q9Y265	RUVB1_HUMAN RuvB-like 1 OS=Homo sapiens OX=9606 GN=RUVBL1 PE=1 SV=1	0.910377	0.213139	0.376263	1.09756	1.09514	0.733867	0.628008	1.11951	1.19923	0.598717	0.512577	0.991884	1.04225	1.25917	0.791289	0.805766	0.984951	1.07317	0.964424	0.925479	1.0237	1.10721	1.1947	0.896206	1.01005	1.0815	0.951043	0.921097	1.23266	0.80943	0.944268	1
Q9Y285	SYFA_HUMAN Phenylalanine--tRNA ligase alpha subunit OS=Homo sapiens OX=9606 GN=FARSA PE=1 SV=3	0.76713	0.290482	0.465832	0.299508	0.288932	0.811118	0.829877	0.60708	0.654353	0.591537	0.582802							0.236164	0.273213				1.00302	1.04639	0.996984	1.00526
Q9Y2A7	NCKP1_HUMAN Nck-associated protein 1 OS=Homo sapiens OX=9606 GN=NCKAP1 PE=1 SV=1	0.756913	0.0271011	0.0913853	0.739476	0.854608	1.16869	1.23104	0.892227	0.72911	0.864308	0.886172	0.342949	0.273748	0.654849	0.526395	0.519987	0.793085	1.06365	0.823004	0.827001	1.01548	0.987502	0.588583	0.594756	1.468	1.45686	1.01176	1.05294	1.37678	0.667448	0.896186	1
Q9Y2D4	EXC6B_HUMAN Exocyst complex component 6B OS=Homo sapiens OX=9606 GN=EXOC6B PE=1 SV=3	0.764638	0.265522	0.44016									0.448007	0.308703	0.340725	1.25752	1.29039	0.888609			1	0.935202	1.03106					0.81137	1.04973	0.98145	1.08025	0.958525	1.04674
Q9Y2J2	E41L3_HUMAN Band 4.1-like protein 3 OS=Homo sapiens OX=9606 GN=EPB41L3 PE=1 SV=2	0.639126	0.00117013	0.0101115	0.667342	0.59114	0.965967	0.977284	0.907213	0.89183	1.14843	0.983325	0.477834	0.485653	0.432433	0.793299	0.781709	0.725478	0.876317	0.943645	1	0.922618	0.807326	1.5857	1.62629	1.80625	1.95924	0.835844	0.883672	0.853368	1.47885	1.34616	1.22831
Q9Y2J8	PADI2_HUMAN Protein-arginine deiminase type-2 OS=Homo sapiens OX=9606 GN=PADI2 PE=1 SV=2	1.54439	0.100968	0.226592	1.13304	1.18374	2.65675	2.81631	0.972068	1.18998	1.42493	1.38234	4.13691	3.77909	4.12727	3.2799	3.16148	3.02149	0.851411	1	0.967858	0.941598	0.86766	1.56555	1.59887	5.22781	5.21117	0.650409	0.605172	0.437275	1.32921	1.26503	1.25269
Q9Y2Q3	GSTK1_HUMAN Glutathione S-transferase kappa 1 OS=Homo sapiens OX=9606 GN=GSTK1 PE=1 SV=3	0.635654	0.00270782	0.0181173	0.730945	0.663664	0.361833	0.290661	0.545063	0.644159	0.408201	0.397798	0.793333	0.651901	0.78344	0.417519	0.516188	0.461365	1	1.09612	1.02594	1.0269	1.09135	0.400354	0.363343	0.389118	0.371281	1.17746	1.05998	1.23222	0.893757	0.832186	0.961554
Q9Y2T3	GUAD_HUMAN Guanine deaminase OS=Homo sapiens OX=9606 GN=GDA PE=1 SV=1	3.69269	0.00492336	0.0281172	1.24717	1.43712	6.12086	6.24073	3.01981	2.96772	5.12119	4.65905							0.991541	1.00846				1.2154	1.26537	0.801536	0.976075
Q9Y2X3	NOP58_HUMAN Nucleolar protein 58 OS=Homo sapiens OX=9606 GN=NOP58 PE=1 SV=1	1.04471	0.793734	0.884446									1.45749	1.30042	1.09383	0.803182	1.07486	0.727559			1.67744	1	1.161					1.20185	1.34348	0.907134	0.745326	0.606725	0.628562
Q9Y2Z0	SGT1_HUMAN Protein SGT1 homolog OS=Homo sapiens OX=9606 GN=SUGT1 PE=1 SV=3	0.777582	0.266277	0.44092	0.599834	0.625081	1.29069	1.2852	1.04752	1.04732	0.879996	0.89718							0.592216	0.847286				0.936387	1.06361	1.95517	2.00598
Q9Y305	ACOT9_HUMAN Acyl-coenzyme A thioesterase 9, mitochondrial OS=Homo sapiens OX=9606 GN=ACOT9 PE=1 SV=2	1.16142	0.412219	0.581541	1.60957	1.8622	1.03596	1.09115	1.0306	1.04529	1.40048	1.1423							1.54526	1.76252				0.951408	1.04859	0.528533	0.761786
Q9Y394	DHRS7_HUMAN Dehydrogenase/reductase SDR family member 7 OS=Homo sapiens OX=9606 GN=DHRS7 PE=1 SV=1	0.811876	0.0408941	0.121453	1.16633	1.22228	0.502456	0.513407	0.831097	0.800311	0.610165	0.624996	1.24618	1.19203	1.24134	0.802196	0.710376	0.951955	1.42819	1.32444	1.14141	1.41307	1.57446	0.973708	0.923761	0.813517	0.899086	0.879885	1	1.11145	0.925106	0.972938	1.00316
Q9Y3D6	FIS1_HUMAN Mitochondrial fission 1 protein OS=Homo sapiens OX=9606 GN=FIS1 PE=1 SV=2	1.01627	0.90461	0.946424	1.32781	0.336742	0.978859	1.24067	1.10691	1.0968	1.09474	0.967244							1.13138	1.04798				0.844092	1.17744	0.95202	0.861559
Q9Y3I0	RTCB_HUMAN tRNA-splicing ligase RtcB homolog OS=Homo sapiens OX=9606 GN=RTCB PE=1 SV=1	0.585718	5.2056e-05	0.00101895	0.511522	0.49542	0.683828	0.569601	0.675501	0.655964	0.558648	0.394007							1.00613	0.79286				0.82151	0.993874	1.01387	1.19089
Q9Y490	TLN1_HUMAN Talin-1 OS=Homo sapiens OX=9606 GN=TLN1 PE=1 SV=3	0.499066	0.000183131	0.00256197	0.607255	0.608694	0.449191	0.464219	0.572133	0.577087	0.442208	0.441897	0.31225	0.300251	0.305335	0.485522	0.495445	0.508366	0.963614	1.00422	0.968744	0.983011	1	0.337025	0.335011	0.47595	0.482025	1.3805	1.38267	1.36367	1.15215	1.11532	1.16069
Q9Y4F1	FARP1_HUMAN FERM, ARHGEF and pleckstrin domain-containing protein 1 OS=Homo sapiens OX=9606 GN=FARP1 PE=1 SV=1	0.599238	0.00140573	0.0113531	0.741448	0.742887	0.764714	0.742764	0.511956	0.663954	0.598738	0.441766							1.04936	0.80295				0.95064	0.892566	1.4618	1.36124
Q9Y4G6	TLN2_HUMAN Talin-2 OS=Homo sapiens OX=9606 GN=TLN2 PE=1 SV=4	0.876979	0.110932	0.241058	0.633289	0.615717	1.16464	1.09944	0.816389	0.613373	1.04118	0.872046	0.572771	0.844552	0.820302	1.04933	1.38113	1.17741	0.951639	1	0.9687	0.994669	0.96409	1.02614	1.14056	1.22149	1.37606	0.994214	1.01423	1.11606	0.741442	0.975305	1.03326
Q9Y4L1	HYOU1_HUMAN Hypoxia up-regulated protein 1 OS=Homo sapiens OX=9606 GN=HYOU1 PE=1 SV=1	0.822423	0.206231	0.368013	0.827398	0.792414	0.677611	0.623094	1.45006	1.41173	0.573262	0.555858							0.999935	0.923437				1.15855	1.22497	0.995852	1.00007
Q9Y4W6	AFG32_HUMAN AFG3-like protein 2 OS=Homo sapiens OX=9606 GN=AFG3L2 PE=1 SV=2	1.00193	0.984106	0.989706	1.31583	1.09108	1.3327	1.18352	1.05316	0.921803	1.37676	1.4106	0.646052	0.817686	0.867395	0.738197	1.19522	1.00176	1.07321	1.19812	1.39773	0.983086	1.02618	1.5754	1.67143	1	1.16632	0.990603	0.807836	0.881019	0.856774	0.793555	0.567681
Q9Y512	SAM50_HUMAN Sorting and assembly machinery component 50 homolog OS=Homo sapiens OX=9606 GN=SAMM50 PE=1 SV=3	0.913502	0.107393	0.235905	0.962089	0.942836	0.933868	0.887386	0.81968	0.801016	0.851503	0.823198							0.998236	1.00176				1.04531	1.07757	0.861999	0.779943
Q9Y5M8	SRPRB_HUMAN Signal recognition particle receptor subunit beta OS=Homo sapiens OX=9606 GN=SRPRB PE=1 SV=3	0.771586	0.168404	0.321617	1.1013	0.857619	0.672637	0.425841	1.39463	1.36621	0.566304	0.582915							1.34688	1.51145				1.01897	0.981027	0.959664	0.954531
Q9Y5X1	SNX9_HUMAN Sorting nexin-9 OS=Homo sapiens OX=9606 GN=SNX9 PE=1 SV=1	0.645593	0.0221446	0.0800703	1.00348	1.05835	0.470706	0.589311	0.839885	0.685537	0.522535	0.540071							1.40523	1.59146				0.833069	0.855594	0.803531	1.14441
Q9Y617	SERC_HUMAN Phosphoserine aminotransferase OS=Homo sapiens OX=9606 GN=PSAT1 PE=1 SV=2	1.43977	0.358532	0.533211	0.781968	0.953586	5.18002	5.26063	2.02866	1.7697	3.54569	3.72313							0.969298	0.943292				0.937528	1.0307	3.80653	4.42055
Q9Y624	JAM1_HUMAN Junctional adhesion molecule A OS=Homo sapiens OX=9606 GN=F11R PE=1 SV=1	0.865849	0.386987	0.558166	1.70178	1.8825	0.489827	0.392511	0.560435	0.481366	0.632639	0.568127	1.16969	1.21537	1.29407	0.697998	0.686139	0.816875	1.47083	1.40845	1.17594	1.48377	1.65922	0.736068	0.689348	0.457803	0.457926	0.899814	0.86795	1.35577	0.913026	1	1.00251
Q9Y639	NPTN_HUMAN Neuroplastin OS=Homo sapiens OX=9606 GN=NPTN PE=1 SV=2	0.921536	0.69911	0.814849	0.834666	0.782591	1.39645	1.45304	0.901412	0.898552	1.12701	1.07532							0.609654	0.590822				1.86152	1.83061	1.17601	0.823991
Q9Y696	CLIC4_HUMAN Chloride intracellular channel protein 4 OS=Homo sapiens OX=9606 GN=CLIC4 PE=1 SV=4	0.259575	9.36146e-05	0.00154192	0.170872	0.162722	0.303216	0.350252	0.485507	0.470886	0.206072	0.222718	0.168352	0.252707	0.207779	0.283362	0.426416	0.313386	0.708343	0.769702	0.945737	0.693621	0.57771	0.244102	0.208763	1.03248	1	1.62306	1.93358	1.45634	1.72063	1.98495	1.71154
Q9Y6C2	EMIL1_HUMAN EMILIN-1 OS=Homo sapiens OX=9606 GN=EMILIN1 PE=1 SV=3	2.24063	0.0648111	0.168805									3.82953	3.78505	3.42888	1.14324	1.24108	1.08323			1.51965	1.37385	1.35557					0.774986	0.841683	0.831195	1.03889	1	0.978614
Q9Y6G9	DC1L1_HUMAN Cytoplasmic dynein 1 light intermediate chain 1 OS=Homo sapiens OX=9606 GN=DYNC1LI1 PE=1 SV=3	0.741282	0.0865477	0.205886									0.734585	0.657088	0.647609	0.832921	1.00773	0.899199			1	0.827166	2.01876					0.656254	0.793673	0.85219	1.2414	1.23671	1.04451
Q9Y6M9	NDUB9_HUMAN NADH dehydrogenase [ubiquinone] 1 beta subcomplex subunit 9 OS=Homo sapiens OX=9606 GN=NDUFB9 PE=1 SV=3	1.01003	0.951749	0.973592	1.1145	1.16393	1.231	1.1781	1.02038	1.03407	1.21597	1.0368							0.720935	0.701424				1.55379	1.70295	0.926916	1.07308
Q9Y6N5	SQOR_HUMAN Sulfide:quinone oxidoreductase, mitochondrial OS=Homo sapiens OX=9606 GN=SQOR PE=1 SV=1	0.719206	0.0492502	0.138499	1.36943	1.33946	0.271651	0.232513	0.626997	0.538602	0.528623	0.5387	1.11848	1.05623	0.962091	0.536326	0.56526	0.5264	1.47381	1.47631	1.42438	1.51796	1.48284	0.672924	0.689854	0.444101	0.580397	1.03932	1	1.03322	0.857906	0.723967	0.794382
Q9Y6N6	LAMC3_HUMAN Laminin subunit gamma-3 OS=Homo sapiens OX=9606 GN=LAMC3 PE=1 SV=3	1.30837	0.275912	0.449342	1.63194	1.52807	0.508346	0.400531	0.409557	0.436739	0.543252	0.511424	2.9024	2.39194	3.0471	1.09166	0.922046	1.15941	1.10339	1.10989	1	1.18245	1.13748	0.488687	0.469073	0.730419	0.694949	0.810332	0.691222	0.931958	1.28127	1.33772	1.34923
A0AVT1	UBA6_HUMAN Ubiquitin-like modifier-activating enzyme 6 OS=Homo sapiens OX=9606 GN=UBA6 PE=1 SV=1	0.450086	7.02065e-05	0.00126116	0.325124	0.501391	0.841464	0.453304	0.93161	1.04417	0.164975	0.251549	0.360811	0.505438	0.331609	0.713484	0.236153	0.280939	1.15726	0.625394	1	0.88008	0.793894	0.636323	0.704761	1.62057	2.10563	1.25724	0.965932	1.23386	1.40374	1.24132	0.899473
A1L3X0	ELOV7_HUMAN Elongation of very long chain fatty acids protein 7 OS=Homo sapiens OX=9606 GN=ELOVL7 PE=1 SV=1	0.513089	0.218732	0.383858	1.17941	1.23346	0.290962	0.40543	0.912576	0.750165	0.859963	0.338626							2.66548	3.25077				0.882649	1.11735	0.274285	0.536881
A2RRP1	NBAS_HUMAN Neuroblastoma-amplified sequence OS=Homo sapiens OX=9606 GN=NBAS PE=1 SV=2	0.908678	0.755968	0.859268	0.93839	0.931093	0.501384	0.827808	1.95075	0.809284	0.43542	0.562256							0.506366	1.36724				0.843913	1.66934	1.15609	0.19868
A4D1P6	WDR91_HUMAN WD repeat-containing protein 91 OS=Homo sapiens OX=9606 GN=WDR91 PE=1 SV=2	0.607126	0.00227205	0.0159205	0.621282	0.664938	0.653777	0.484906	0.697512	0.199773	0.428606	0.672798	1.3663	0.905979	0.852882	0.75114	0.392418	0.200629	1.23899	1.45896	1.13122	1.68086	1.23483	0.787461	1.03372	0.986975	0.425502	1	0.805483	1.60744	0.685378	0.837588	0.779448
A6NHQ2	FBLL1_HUMAN rRNA/tRNA 2'-O-methyltransferase fibrillarin-like protein 1 OS=Homo sapiens OX=9606 GN=FBLL1 PE=3 SV=2	0.296547	0.0298806	0.0980457	0.207666	0.261557	0.0837369	0.715164	0.259473	0.222875	0.139365	0.401092							1.77135	0.835056				1.24236	1.16494	0.140726	0.639575
A6NIH7	U119B_HUMAN Protein unc-119 homolog B OS=Homo sapiens OX=9606 GN=UNC119B PE=1 SV=1	0.905281	0.576623	0.725429									1.03035	1.01671	1.0612	0.595919	0.903577	0.631894			1.28721	0.588042	0.69395					1.03532	1	0.422747	1.13105	1.53681	0.986681
A8MV23	SERP3_HUMAN Serpin E3 OS=Homo sapiens OX=9606 GN=SERPINE3 PE=2 SV=2	0.849154	0.411025	0.580409	1.20382	0.742319	0.575001	0.496113	0.657167	1.76744	0.695955	0.866772							0.852533	1.03218				0.96782	0.879176	1.24413	1.21083
E9PAV3	NACAM_HUMAN Nascent polypeptide-associated complex subunit alpha, muscle-specific form OS=Homo sapiens OX=9606 GN=NACA PE=1 SV=1	0.952936	0.808261	0.894336	1.06197	0.522117	1.52752	0.219157	1.18141	0.478455	0.262304	0.459804	1.90218	1.00494	0.736314	1.82286	0.439223	0.690544	0.684918	1.18099	1.20721	0.641617	0.950037	0.215199	0.407813	1.33643	1.67048	1.06904	0.548305	0.667149	1	1.05284	1.2073
O00115	DNS2A_HUMAN Deoxyribonuclease-2-alpha OS=Homo sapiens OX=9606 GN=DNASE2 PE=1 SV=2	1.35594	0.405393	0.574279	3.64105	2.94938	0.83583	1.02587	1.0551	1.15898	1.56202	1.29183							2.40299	2.07644				0.423401	1.30768	0.692324	0.575418
O00151	PDLI1_HUMAN PDZ and LIM domain protein 1 OS=Homo sapiens OX=9606 GN=PDLIM1 PE=1 SV=4	0.695937	0.142836	0.288201									1.48887	0.532177	0.869051	0.332695	0.331595	0.609433			1.42096	1	0.613109					1.34739	1.03371	1.3491	0.767402	0.596661	0.846224
O00160	MYO1F_HUMAN Unconventional myosin-If OS=Homo sapiens OX=9606 GN=MYO1F PE=1 SV=3	0.964638	0.871533	0.931757	1.22525	0.719478	0.735381	1.45705	1.09489	0.853999	0.775464	0.721196							1.35802	1.57423				0.662355	0.318306	0.644952	1.33765
O00165	HAX1_HUMAN HCLS1-associated protein X-1 OS=Homo sapiens OX=9606 GN=HAX1 PE=1 SV=2	1.01108	0.966199	0.980451	1.31486	0.696031	1.48443	0.366228	1.40303	0.744462	0.665163	1.50075							1.31777	0.682232				0.610228	0.36877	1.57764	1.50737
O00170	AIP_HUMAN AH receptor-interacting protein OS=Homo sapiens OX=9606 GN=AIP PE=1 SV=2	0.495732	9.3639e-05	0.00154192	0.225526	0.515452	0.817388	0.263569	0.65458	0.498922	1.08195	0.168563	0.561186	0.503794	0.568234	0.325389	0.586071	0.386725	1.68863	0.324518	0.802945	1.18564	1.03114	1.15916	0.65732	1.71238	1.09869	0.885856	0.923259	1.23446	0.83248	1	0.932744
O00178	GTPB1_HUMAN GTP-binding protein 1 OS=Homo sapiens OX=9606 GN=GTPBP1 PE=1 SV=3	0.628996	0.0010175	0.00918237	0.566834	0.613461	0.548368	0.463797	0.571507	1.38623	0.526055	0.528315	0.54811	0.542085	0.8386	0.455223	0.667868	0.575008	1	0.999406	1.62588	0.509357	0.863876	0.806531	0.682046	1.29335	1.37516	0.548813	1.10348	0.963097	1.02325	1.17054	1.07869
O00182	LEG9_HUMAN Galectin-9 OS=Homo sapiens OX=9606 GN=LGALS9 PE=1 SV=2	0.651599	0.0651482	0.169237	0.462317	0.601586	0.249342	0.256533	0.852866	0.902062	0.221705	0.254184	1.46693	0.96152	1.09955	0.617682	0.295578	0.182045	1.02881	1.30982	1.48771	1.68294	0.337301	0.451203	0.294791	0.223081	0.350522	1.58003	1.00203	1.26085	0.871397	0.970993	1
O00192	ARVC_HUMAN Armadillo repeat protein deleted in velo-cardio-facial syndrome OS=Homo sapiens OX=9606 GN=ARVCF PE=1 SV=1	1.10326	0.654814	0.786175	0.837902	1.27305	1.26768	1.12397	0.879919	0.873345	0.826575	0.535387							1.10965	0.890351				0.304666	0.29732	1.4523	1.12433
O00194	RB27B_HUMAN Ras-related protein Rab-27B OS=Homo sapiens OX=9606 GN=RAB27B PE=1 SV=4	1.56353	0.267918	0.442601	0.376902	0.642033	3.9574	2.07889	1.36857	1.51023	1.2918	1.45515							1.25744	1.22165				0.462915	0.454656	0.778353	1.90785
O00203	AP3B1_HUMAN AP-3 complex subunit beta-1 OS=Homo sapiens OX=9606 GN=AP3B1 PE=1 SV=3	0.614043	0.00101977	0.00918237	0.656055	0.550891	0.354409	0.292157	0.302339	0.90976	0.515131	0.3446	0.911042	0.888707	1.01151	0.550527	0.662373	0.511579	1.10156	0.902967	1.00813	0.787982	1.21068	0.392968	0.562604	0.696574	0.855107	1.45585	1.3221	1.40238	0.880248	1	1.18437
O00231	PSD11_HUMAN 26S proteasome non-ATPase regulatory subunit 11 OS=Homo sapiens OX=9606 GN=PSMD11 PE=1 SV=3	0.596275	5.04218e-05	0.00100302	0.449547	0.42143	0.719903	0.768999	0.991075	0.586719	0.417861	0.788631	0.441988	0.721929	0.391254	0.402409	0.35358	0.791625	0.894918	0.72989	0.856958	1	0.580253	1.03997	1.00463	1.46677	1.14666	1.22237	0.789908	0.908245	0.720662	1.20352	1.25395
O00232	PSD12_HUMAN 26S proteasome non-ATPase regulatory subunit 12 OS=Homo sapiens OX=9606 GN=PSMD12 PE=1 SV=3	0.737917	0.0431999	0.126401	1.052	0.813586	0.985274	0.826007	0.912163	1.68121	1.06023	1.16126	0.424655	0.280482	0.186813	0.127957	1.10949	0.847549	1.17871	1	0.961606	1.10827	1.19818	1.14845	1.23898	1.56492	1.921	0.989951	0.785352	0.857656	0.928212	0.804944	0.965868
O00273	DFFA_HUMAN DNA fragmentation factor subunit alpha OS=Homo sapiens OX=9606 GN=DFFA PE=1 SV=1	0.764822	0.362494	0.537403									1.77855	0.626801	0.415398	0.460626	0.632609	0.547631			0.685159	0.555273	0.301443					1	1.07628	1.45484	0.839695	1.58703	1.25057
O00291	HIP1_HUMAN Huntingtin-interacting protein 1 OS=Homo sapiens OX=9606 GN=HIP1 PE=1 SV=5	0.661485	0.00464072	0.0269311	1.08636	0.990479	0.435522	0.762925	0.372871	0.465873	0.475249	0.414896	0.783489	0.742567	0.90273	0.795464	0.962593	0.619864	1.74948	1.19218	1.60174	1.57113	1.23963	0.759374	0.674735	0.868598	0.570137	1	1.13401	0.668069	1.16619	0.996927	0.698796
O00299	CLIC1_HUMAN Chloride intracellular channel protein 1 OS=Homo sapiens OX=9606 GN=CLIC1 PE=1 SV=4	0.505431	0.0241979	0.0845784	0.314841	0.399495	0.892375	0.843503	1.87477	1.89507	0.544706	0.570528	0.58138	0.483077	0.698254	0.822017	1.1029	0.963218	1	0.85156	1.14228	0.781589	0.85347	0.251546	0.315175	0.838886	0.82534	3.51457	3.58796	3.04017	2.80663	2.80876	2.79065
O00303	EIF3F_HUMAN Eukaryotic translation initiation factor 3 subunit F OS=Homo sapiens OX=9606 GN=EIF3F PE=1 SV=1	0.930974	0.589807	0.735151	1.07574	0.928233	0.557659	0.808881	1.53958	1.59421	0.394737	0.259636	1.12022	0.801154	1.00604	0.730534	0.593435	0.669995	1.35709	0.783982	1.11047	1.10114	1	0.740758	0.431889	1.04249	0.671527	1.10278	0.757503	1.09274	1.02859	0.88129	0.800324
O00339	MATN2_HUMAN Matrilin-2 OS=Homo sapiens OX=9606 GN=MATN2 PE=1 SV=4	1.55032	0.0880659	0.207329	1.99615	1.85822	0.600531	0.465268	1.98255	0.439416	0.879717	0.373787	2.54894	3.63433	2.89295	0.921343	1.07394	1.08295	1.30599	1.01032	0.608257	1.43286	1.43334	0.450052	0.253729	0.487268	1.53557	0.829567	0.968701	1.00555	0.998111	1	1.02108
O00399	DCTN6_HUMAN Dynactin subunit 6 OS=Homo sapiens OX=9606 GN=DCTN6 PE=1 SV=1	1.15104	0.157694	0.306697	0.943047	1.13871	0.715064	1.26658	1.35262	1.12779	1.1395	1.20435							0.83357	0.761703				0.975668	1.02433	1.16619	1.02962
O00400	ACATN_HUMAN Acetyl-coenzyme A transporter 1 OS=Homo sapiens OX=9606 GN=SLC33A1 PE=1 SV=1	1.03537	0.854471	0.922979	1.22416	1.73184	0.608698	0.560711	1.38517	1.14617	0.561031	1.15054							1.17498	1.03976				0.960243	0.829358	0.771921	1.28558
O00408	PDE2A_HUMAN cGMP-dependent 3',5'-cyclic phosphodiesterase OS=Homo sapiens OX=9606 GN=PDE2A PE=1 SV=1	1.19815	0.359549	0.534449	0.612402	0.525347	2.21137	2.92827	1.45182	1.08715	1.29163	1.3735	0.411098	0.925179	0.912253	0.877577	1.1583	1.68628	0.623836	1.00299	0.383649	0.618409	1.43818	0.420039	1.25488	1.92095	1.95414	0.946654	0.593677	1.59759	0.833517	1	1.01785
O00422	SAP18_HUMAN Histone deacetylase complex subunit SAP18 OS=Homo sapiens OX=9606 GN=SAP18 PE=1 SV=1	0.471499	0.191934	0.350951	1.70555	0.607004	0.28469	0.393861	0.61039	0.895759	0.611264	0.546993							0.491541	1.39173				3.25742	2.85132	0.608273	0.395781
O00423	EMAL1_HUMAN Echinoderm microtubule-associated protein-like 1 OS=Homo sapiens OX=9606 GN=EML1 PE=1 SV=3	1.31629	0.33552	0.511828									1.40555	1.31113	2.99503	0.893257	1.16667	0.890736			1	1.24156	1.32772					1.11931	0.926504	0.952995	1.41838	0.967748	0.917124
O00442	RTCA_HUMAN RNA 3'-terminal phosphate cyclase OS=Homo sapiens OX=9606 GN=RTCA PE=1 SV=1	0.46537	7.47058e-05	0.00131802	0.31076	0.328282	0.665398	0.867808	0.897249	0.23825	0.618826	0.565049	0.336523	0.274817	0.329916	0.336642	0.683512	0.331265	0.789137	0.626118	0.473482	0.872026	0.777374	1.58365	1.66611	1.68546	1	0.789769	0.674325	1.03713	1.12665	1.08514	1.43323
O00443	P3C2A_HUMAN Phosphatidylinositol 4-phosphate 3-kinase C2 domain-containing subunit alpha OS=Homo sapiens OX=9606 GN=PIK3C2A PE=1 SV=2	1.02581	0.926329	0.961147	1.5969	0.25392	0.423705	0.206057	1.13979	0.478536	0.29218	0.396625	2.01865	1.8947	3.04536	0.498459	1.4702	3.11071	1.80087	2.28094	2.14966	1.75998	2.21307	0.272833	0.783255	0.408887	0.473081	1.03565	1.43293	0.674268	0.914344	1	0.374357
O00471	EXOC5_HUMAN Exocyst complex component 5 OS=Homo sapiens OX=9606 GN=EXOC5 PE=1 SV=1	0.452972	1.5633e-06	8.64599e-05	0.418518	0.325804	0.648273	0.642787	0.476479	0.571474	0.278119	0.426557	0.709404	0.559095	0.560476	0.586825	0.333889	0.262389	1.14812	0.854394	0.761963	1	1.2418	0.684965	0.686057	0.840318	0.919113	1.55743	1.06071	1.50617	0.93053	1.34182	1.55107
O00478	BT3A3_HUMAN Butyrophilin subfamily 3 member A3 OS=Homo sapiens OX=9606 GN=BTN3A3 PE=1 SV=1	2.59051	0.114537	0.247024									6.01222	4.39101	3.611	0.774996	0.578339	1.46466			0.886193	0.810442	0.545262					0.951696	1.20396	1.26055	1.91784	1	1.17051
O00505	IMA4_HUMAN Importin subunit alpha-4 OS=Homo sapiens OX=9606 GN=KPNA3 PE=1 SV=2	0.731195	0.0517434	0.143468	0.362517	0.320145	0.881425	0.840032	0.99222	0.757449	0.341562	0.524881	0.30171	0.549353	0.594684	1.20108	1.02952	1.07784	0.767025	1.05937	1.17267	1.33235	0.234564	0.944501	0.832336	1.30476	1.3097	0.916129	1.15942	1.27183	1	0.125575	0.892348
O00519	FAAH1_HUMAN Fatty-acid amide hydrolase 1 OS=Homo sapiens OX=9606 GN=FAAH PE=1 SV=2	0.573927	0.0915428	0.211979	0.712262	0.585998	0.26023	0.320751	0.697002	0.656944	0.38285	0.451423							0.321572	1.26912				1.30042	0.797607	1.20239	0.424186
O00567	NOP56_HUMAN Nucleolar protein 56 OS=Homo sapiens OX=9606 GN=NOP56 PE=1 SV=4	0.705873	0.0529713	0.144974	0.98838	1.03415	0.920996	0.909036	0.763243	0.541778	0.523185	0.515761	1.25865	1.49407	1.16522	0.432342	0.750986	0.808116	1.54283	1.62464	1.73533	1.26123	1.75465	2.38207	2.15679	0.540831	0.856126	0.771895	1	0.78163	0.588247	0.748969	0.630032
O00629	IMA3_HUMAN Importin subunit alpha-3 OS=Homo sapiens OX=9606 GN=KPNA4 PE=1 SV=1	0.628605	0.121006	0.25729	0.554664	0.622738	1.14617	1.31853	0.574049	0.642922	0.75196	0.361224							0.509352	1.05068				0.949318	0.636954	2.09106	1.88824
O00743	PPP6_HUMAN Serine/threonine-protein phosphatase 6 catalytic subunit OS=Homo sapiens OX=9606 GN=PPP6C PE=1 SV=1	0.524415	0.0471619	0.135061									0.422496	0.309691	0.631896	0.767197	0.273301	0.4103			1.41124	0.699495	0.509606					1.38763	1.23775	1	1.08526	0.629937	0.0905857
O00763	ACACB_HUMAN Acetyl-CoA carboxylase 2 OS=Homo sapiens OX=9606 GN=ACACB PE=1 SV=3	0.933658	0.807287	0.894336	2.2232	1.42526	0.835546	0.753488	0.973246	0.794005	0.898522	0.661423							0.724011	1.99185				0.643981	0.500857	1.27599	1.74325
O14495	PLPP3_HUMAN Phospholipid phosphatase 3 OS=Homo sapiens OX=9606 GN=PLPP3 PE=1 SV=1	0.923434	0.678759	0.799302	1.5367	1.29007	1.70806	1.69519	0.83679	0.949627	0.482736	1.37383	0.352267	1.30015	1.02128	1.05553	1.51429	0.789368	1	1.02332	1.40801	0.707366	0.919604	1.72416	1.69718	2.72354	2.91666	1.16697	0.764894	0.459089	0.657166	0.629244	0.657834
O14531	DPYL4_HUMAN Dihydropyrimidinase-related protein 4 OS=Homo sapiens OX=9606 GN=DPYSL4 PE=1 SV=2	1.70925	0.0912358	0.211764	1.51073	2.1517	4.5788	4.77187	3.21171	2.9856	3.99461	4.18567	0.856192	0.998845	0.734909	0.7495	1.49721	1.39175	1.58506	0.656193	1.28945	1.07242	1	1.71575	2.16621	4.45084	5.33093	0.281014	0.181108	0.311242	0.483402	0.43088	0.119354
O14548	COX7R_HUMAN Cytochrome c oxidase subunit 7A-related protein, mitochondrial OS=Homo sapiens OX=9606 GN=COX7A2L PE=1 SV=2	0.931711	0.74232	0.84984	1.09452	1.3142	1.04948	1.6987	0.763193	0.476741	1.01133	0.988042							1.03615	0.536724				1.85049	1.59064	0.780847	0.963852
O14558	HSPB6_HUMAN Heat shock protein beta-6 OS=Homo sapiens OX=9606 GN=HSPB6 PE=1 SV=2	0.405192	0.21079	0.37345	1.17716	0.603453	0.467757	0.549643	0.709742	1.00636	0.381578	0.686696							1.23233	0.767666				0.25746	0.241186	3.76521	4.06899
O14579	COPE_HUMAN Coatomer subunit epsilon OS=Homo sapiens OX=9606 GN=COPE PE=1 SV=3	0.502177	5.54849e-05	0.00106101	0.428372	0.394895	0.483791	0.480102	0.760496	0.870904	0.230135	0.307904	0.363392	0.437742	0.384595	0.754755	0.827045	0.506552	1.35501	1.3134	0.743912	1.65179	1.60691	1	0.967921	0.43269	0.595222	1.16673	1.12566	0.810983	0.792045	1.03482	0.830044
O14618	CCS_HUMAN Copper chaperone for superoxide dismutase OS=Homo sapiens OX=9606 GN=CCS PE=1 SV=1	1.18468	0.389333	0.559914	1.1004	0.956816	1.38344	1.4715	3.06863	2.79183	1.89077	1.95327	0.798477	1.03385	1.1264	1.90043	2.00369	1.20689	0.796136	0.905771	1	0.710126	0.842734	0.704208	0.115805	1.78249	0.315073	2.5321	2.77751	2.29918	2.40168	1.48539	1.8494
O14639	ABLM1_HUMAN Actin-binding LIM protein 1 OS=Homo sapiens OX=9606 GN=ABLIM1 PE=1 SV=3	0.969744	0.834751	0.911309									0.939937	0.69048	1.09407	1.076	1.13351	1.10032			0.717961	0.665219	1					1.11363	0.749148	1.53007	0.806482	1.27655	1.47482
O14657	TOR1B_HUMAN Torsin-1B OS=Homo sapiens OX=9606 GN=TOR1B PE=1 SV=2	1.21088	0.629974	0.768413	0.716604	0.668447	0.948989	0.414446	2.74578	0.663215	0.838862	0.803843							1.19067	1.18905				0.388229	0.063377	1.02696	0.97304
O14678	ABCD4_HUMAN ATP-binding cassette sub-family D member 4 OS=Homo sapiens OX=9606 GN=ABCD4 PE=1 SV=1	1.96239	0.0897456	0.209124	4.53866	8.86762	2.8466	1.92397	6.11982	1.04257	5.60546	1.57945	0.644266	0.299673	0.725827	1.70508	1.37576	1.07696	1.0365	1.03376	0.834979	0.949668	1.32074	2.0378	3.06408	2.27213	4.61984	0.736442	0.721855	0.887965	1	0.227689	0.195924
O14681	EI24_HUMAN Etoposide-induced protein 2.4 homolog OS=Homo sapiens OX=9606 GN=EI24 PE=1 SV=4	0.618825	0.030016	0.098198									0.886699	0.949957	0.853386	0.768236	0.111703	0.63086			1.45265	1	1.17742					1.54972	1.67249	0.716616	0.942616	0.93002	0.741083
O14744	ANM5_HUMAN Protein arginine N-methyltransferase 5 OS=Homo sapiens OX=9606 GN=PRMT5 PE=1 SV=4	0.987059	0.927099	0.961147	0.68895	0.605947	0.597451	1.14073	1.00147	0.604362	0.818193	0.642738	1.71359	1.57324	0.854804	1.63516	1.35252	0.80006	1.22552	1.04369	1.0731	1.95037	0.38034	0.999751	1.02114	1	0.986727	0.561346	0.853271	0.718399	1.20984	0.904413	1.30046
O14745	NHRF1_HUMAN Na(+)/H(+) exchange regulatory cofactor NHE-RF1 OS=Homo sapiens OX=9606 GN=SLC9A3R1 PE=1 SV=4	0.993534	0.974722	0.984688	0.68544	0.940585	0.800649	0.813434	0.246776	0.381403	1.05458	0.623724	1.45004	1.47956	0.862811	1.97688	2.3081	0.879156	0.529727	0.675763	1	0.652769	0.155466	1.05162	0.914232	1.18231	0.768787	2.11741	1.92762	1.80034	1.30042	0.517475	1.04626
O14786	NRP1_HUMAN Neuropilin-1 OS=Homo sapiens OX=9606 GN=NRP1 PE=1 SV=3	1.78922	0.0433555	0.126517	3.50371	1.74441	0.968398	1.60015	1.61064	3.05236	1.75871	1.32565							0.732826	1.67962				0.854129	0.824822	1.14587	1.28683
O14787	TNPO2_HUMAN Transportin-2 OS=Homo sapiens OX=9606 GN=TNPO2 PE=1 SV=3	1.06926	0.669476	0.793097	0.611963	1.51341	1.27033	1.23785	1.21324	0.942129	1.06336	1.69532	1.12457	1.31661	1.42475	1.06364	1.16704	1.3026	0.957938	1.58405	1	1.2297	1.58328	2.14316	1.99341	1.59738	1.88516	0.610494	0.915732	0.563895	0.186804	0.614526	0.115621
O14828	SCAM3_HUMAN Secretory carrier-associated membrane protein 3 OS=Homo sapiens OX=9606 GN=SCAMP3 PE=1 SV=3	0.794575	0.410665	0.580282	0.384296	0.376885	2.12382	2.16082	0.477445	0.228794	1.00191	0.27917	1.45813	0.714617	0.368514	0.345989	0.851155	0.32721	1.34867	1.63151	2.38377	1.17425	0.912239	1.53331	0.382932	1.73032	0.269791	1.13901	0.245251	0.2779	1	0.220001	0.716944
O14841	OPLA_HUMAN 5-oxoprolinase OS=Homo sapiens OX=9606 GN=OPLAH PE=1 SV=3	0.919202	0.774813	0.872548									0.945018	1.51173	0.760694	1.43659	0.307439	1.22893			0.982851	0.141782	0.700871					2.3321	1.82182	1.33362	1.20846	0.580308	1
O14879	IFIT3_HUMAN Interferon-induced protein with tetratricopeptide repeats 3 OS=Homo sapiens OX=9606 GN=IFIT3 PE=1 SV=1	0.421309	0.000295868	0.00365397	0.326542	0.218534	0.263585	0.215959	0.248379	0.237715	0.179584	0.225583	0.559699	0.938928	0.750796	0.389233	0.562256	0.670841	1.41378	1.51158	1.66432	1.33175	1.39197	0.39058	0.313201	0.326949	0.412784	1.01944	1	1.09147	0.995339	0.941158	0.914207
O14907	TX1B3_HUMAN Tax1-binding protein 3 OS=Homo sapiens OX=9606 GN=TAX1BP3 PE=1 SV=2	1.81058	0.0182196	0.0699541									2.22041	1.27854	1.69487	1.14308	0.904751	0.990441			0.441738	1.0257	1.01987					1.15586	1.00489	1	0.799998	0.180771	0.19115
O14908	GIPC1_HUMAN PDZ domain-containing protein GIPC1 OS=Homo sapiens OX=9606 GN=GIPC1 PE=1 SV=2	0.619718	0.0252718	0.0872011	0.612052	1.13636	0.348264	0.557213	0.691862	0.625233	0.524234	0.426443							1.34693	1.26878				0.984564	1.01544	0.455206	0.885419
O14936	CSKP_HUMAN Peripheral plasma membrane protein CASK OS=Homo sapiens OX=9606 GN=CASK PE=1 SV=3	1.00041	0.997452	0.997789	0.894325	1.26327	1.15186	0.988333	0.467643	0.426285	0.701581	0.852218	1.32891	1.07806	1.45259	1.12368	0.968726	1.00756	0.84166	0.687818	0.26028	1.03394	1	0.676454	0.817971	1.68304	1.53833	1.162	0.964098	1.24135	0.609401	1.03208	1.12958
O14967	CLGN_HUMAN Calmegin OS=Homo sapiens OX=9606 GN=CLGN PE=1 SV=1	1.20228	0.541453	0.699288	2.83548	2.98117	1.1356	1.09332	1.27599	0.874211	1.69409	1.5758							3.14493	1.44112				1.03208	0.961974	0.967921	0.852091
O14972	DSCR3_HUMAN Down syndrome critical region protein 3 OS=Homo sapiens OX=9606 GN=DSCR3 PE=2 SV=1	0.759524	0.0852501	0.203447	0.663504	0.672512	0.707924	0.877624	0.949282	0.963382	0.568267	0.592291							1.20645	0.682605				0.79355	0.646997	1.28772	1.30229
O14974	MYPT1_HUMAN Protein phosphatase 1 regulatory subunit 12A OS=Homo sapiens OX=9606 GN=PPP1R12A PE=1 SV=1	0.609723	0.00785735	0.0381165	0.478095	0.619586	0.468442	0.426556	0.614351	0.974031	0.391128	0.521027							0.984761	1.01524				0.654914	0.602899	1.07373	1.19541
O14975	S27A2_HUMAN Very long-chain acyl-CoA synthetase OS=Homo sapiens OX=9606 GN=SLC27A2 PE=1 SV=2	0.567634	0.0478937	0.135844	0.589884	0.897264	0.480084	0.436793	0.681103	0.739927	0.505486	0.579663							0.801929	1.78981				0.54314	0.913671	1.08633	1.35284
O14976	GAK_HUMAN Cyclin-G-associated kinase OS=Homo sapiens OX=9606 GN=GAK PE=1 SV=2	1.041	0.788317	0.881725	1.16597	0.570255	1.31942	1.20663	1.6184	1.44814	1.20809	0.934679	1.2591	0.806319	1.48841	0.224076	1.40918	0.244808	1.23031	1.00321	0.948619	1.24408	1.15759	0.765146	1.44211	1.33923	1.93766	0.839404	0.448131	0.733766	0.647745	0.602101	1
O14980	XPO1_HUMAN Exportin-1 OS=Homo sapiens OX=9606 GN=XPO1 PE=1 SV=1	0.482572	3.09332e-07	2.43937e-05	0.180916	0.223621	0.534677	0.413359	0.44026	0.576592	0.298901	0.349839	0.744008	0.460438	0.465137	1.00364	0.53301	0.503826	0.864267	1	0.717483	1.01247	1.06645	0.838074	0.801985	1.12066	0.949518	1.11542	1.34068	1.44097	0.875582	0.782395	1.01235
O15020	SPTN2_HUMAN Spectrin beta chain, non-erythrocytic 2 OS=Homo sapiens OX=9606 GN=SPTBN2 PE=1 SV=3	0.769255	0.262884	0.437167	0.448803	0.373527	0.96403	0.941259	0.676771	0.739842	0.647315	0.803142							0.352506	0.388896				0.977859	1.02214	1.36909	1.34415
O15031	PLXB2_HUMAN Plexin-B2 OS=Homo sapiens OX=9606 GN=PLXNB2 PE=1 SV=3	1.11265	0.444649	0.61271	1.29244	1.45803	0.612602	0.648565	0.856918	1.15215	1.09408	0.519955	1.46595	1.47703	1.77635	0.941663	1.02108	1.08839	1.43935	1.30153	1.59679	1.28355	1.23098	0.878501	0.546764	1.48025	1.25518	0.681992	0.497227	0.532927	0.499685	1	0.609749
O15042	SR140_HUMAN U2 snRNP-associated SURP motif-containing protein OS=Homo sapiens OX=9606 GN=U2SURP PE=1 SV=2	2.53322	0.0135948	0.0569139									3.887	5.04674	5.70452	0.758744	2.73467	2.22237			3.55002	0.415663	0.599093					0.745132	0.897385	1.63919	1.64319	1.56261	1
O15118	NPC1_HUMAN NPC intracellular cholesterol transporter 1 OS=Homo sapiens OX=9606 GN=NPC1 PE=1 SV=2	0.827356	0.140054	0.284134	1.36743	1.57544	0.347427	0.486187	0.625386	0.767341	0.557864	0.3416	1.11118	1.15153	0.955272	0.567017	1.03122	0.683947	1.09504	1.19595	1.31564	0.875224	1.24561	0.84225	0.680137	1.14648	0.894959	0.940361	1.0375	0.933705	0.758927	1.0199	1
O15127	SCAM2_HUMAN Secretory carrier-associated membrane protein 2 OS=Homo sapiens OX=9606 GN=SCAMP2 PE=1 SV=2	1.15738	0.55063	0.704869	0.510199	3.30185	1.1603	0.484878	1.12649	1.79275	0.163928	0.554754	1.5701	1.10878	1.01776	1.18339	0.864875	0.997303	0.331138	2.52801	1.4321	1.4761	1.38053	0.311771	0.229452	1	0.362365	0.632902	0.72108	1.22603	1.1481	1.09432	0.787278
O15143	ARC1B_HUMAN Actin-related protein 2/3 complex subunit 1B OS=Homo sapiens OX=9606 GN=ARPC1B PE=1 SV=3	1.64616	0.131036	0.27009	2.16971	2.88753	1.62423	1.59608	3.44309	3.46608	1.6959	1.80435							3.16877	2.92021				0.206371	1.06426	0.218568	0.935739
O15229	KMO_HUMAN Kynurenine 3-monooxygenase OS=Homo sapiens OX=9606 GN=KMO PE=1 SV=2	1.15747	0.364545	0.538393	1.15905	1.17515	0.5431	0.800342	1.11443	1.37203	1.55994	1.26102							1.09223	0.9636				0.709971	0.639176	1.0364	1.3806
O15247	CLIC2_HUMAN Chloride intracellular channel protein 2 OS=Homo sapiens OX=9606 GN=CLIC2 PE=1 SV=3	0.199772	7.08284e-05	0.00126467									0.184589	0.133868	0.24676	0.256735	0.319611	0.23049			1.42399	0.751188	0.867785					1.87924	1.254	0.781668	1.44055	0.903724	1
O15254	ACOX3_HUMAN Peroxisomal acyl-coenzyme A oxidase 3 OS=Homo sapiens OX=9606 GN=ACOX3 PE=1 SV=2	0.774786	0.510265	0.673443	1.39894	0.840777	0.659036	1.46124	0.928165	1.04458	1.3795	0.68372							1.79432	3.22745				0.536722	0.568866	1.13086	0.86914
O15258	RER1_HUMAN Protein RER1 OS=Homo sapiens OX=9606 GN=RER1 PE=1 SV=1	0.917977	0.571851	0.720956	0.73052	0.844489	0.60715	0.587276	0.797375	1.1108	0.295393	1.20209	1.20553	0.883156	1.02153	0.823973	0.421951	0.354573	1.0639	1.07668	1.0412	1	1.16965	1.04403	1.12168	0.0540088	0.067721	1.06035	0.917954	0.750625	0.728582	0.929237	0.679885
O15269	SPTC1_HUMAN Serine palmitoyltransferase 1 OS=Homo sapiens OX=9606 GN=SPTLC1 PE=1 SV=1	1.3321	0.196453	0.357231	2.0528	2.02777	0.321855	0.656022	1.37393	1.55717	0.924464	0.225394	2.40263	1.15943	2.00587	1.74334	2.47014	0.822798	1.46027	2.2517	1.75668	1.95046	1.86081	0.711423	1	0.384866	0.716105	0.551586	1.3763	1.12958	0.256368	0.342332	0.131567
O15355	PPM1G_HUMAN Protein phosphatase 1G OS=Homo sapiens OX=9606 GN=PPM1G PE=1 SV=1	1.4079	0.058862	0.157177									1.15275	1.73817	1.34458	1.18196	1.64906	1.13573			0.490794	1.01609	0.494668					1.81042	1.31312	1.02348	0.879182	1	0.711064
O15372	EIF3H_HUMAN Eukaryotic translation initiation factor 3 subunit H OS=Homo sapiens OX=9606 GN=EIF3H PE=1 SV=1	0.974999	0.892415	0.940667	1.22084	1.48295	0.809539	1.07493	1.28761	0.766986	0.666739	0.549667							1.43611	1.28051				0.438557	0.890397	0.99918	1.00082
O15394	NCAM2_HUMAN Neural cell adhesion molecule 2 OS=Homo sapiens OX=9606 GN=NCAM2 PE=1 SV=2	2.04381	0.0176638	0.0682601	0.943875	0.912787	4.86729	4.53882	2.61912	2.34036	3.51011	3.47659	0.992519	0.88238	3.81059	7.41041	5.64587	7.70281	0.587292	0.675056	1	0.658247	0.235275	3.24287	3.0799	5.14397	4.07234	1.68842	0.87895	1.1556	0.778051	2.32194	0.512038
O15427	MOT4_HUMAN Monocarboxylate transporter 4 OS=Homo sapiens OX=9606 GN=SLC16A3 PE=1 SV=1	0.974284	0.946926	0.971845	0.806955	0.947105	1.09755	0.957141	0.995729	3.71051	0.754466	1.67887							2.94313	0.798672				0.416946	1.02559	0.974409	2.26924
O15439	MRP4_HUMAN Multidrug resistance-associated protein 4 OS=Homo sapiens OX=9606 GN=ABCC4 PE=1 SV=3	1.26351	0.440479	0.608094									0.944359	0.598357	1.45362	2.69443	1.25214	0.789709			1.49547	0.960744	1					1.30503	1.32704	0.830942	0.702338	0.487721	1.07065
O15484	CAN5_HUMAN Calpain-5 OS=Homo sapiens OX=9606 GN=CAPN5 PE=1 SV=2	0.544635	0.000896054	0.00832572	0.844709	0.791266	0.712268	0.531424	0.830882	0.463705	0.608813	0.65692	0.153672	0.299012	0.284333	0.312107	0.384344	0.240522	0.737312	0.772322	1.06482	0.106491	1.09314	0.613191	0.726698	1.05209	1.32956	1.50096	1.34332	1.24269	1	0.620787	0.791522
O15498	YKT6_HUMAN Synaptobrevin homolog YKT6 OS=Homo sapiens OX=9606 GN=YKT6 PE=1 SV=1	1.31761	0.388689	0.559531	0.949671	0.953281	4.65367	3.53509	3.93416	4.54831	3.66963	3.99854	0.564307	0.581209	0.560804	1.07239	1.32718	0.412555	0.859453	0.604441	0.872868	0.674899	0.648075	2.67007	2.75195	5.94689	4.02648	0.735011	1.17032	1.0064	1	1.21591	0.830731
O15523	DDX3Y_HUMAN ATP-dependent RNA helicase DDX3Y OS=Homo sapiens OX=9606 GN=DDX3Y PE=1 SV=2	0.214614	0.159623	0.309635	0.29305	0.507948	0.213603	0.727029	0.239126	0.629016	0.204121	0.232519							1.1286	1.78978				0.871399	0.429274	0.555219	5.87187
O15533	TPSN_HUMAN Tapasin OS=Homo sapiens OX=9606 GN=TAPBP PE=1 SV=1	0.508537	0.00305105	0.0199192	0.112479	0.373866	0.219818	0.116047	0.616988	0.310999	0.161247	0.273164	1.02328	1.4756	1.15153	0.311436	0.458701	0.165405	1.08341	0.779587	0.982126	1.00226	0.810107	0.418433	0.34118	1.03702	0.47718	1	1.09288	0.998864	1.44961	1.42292	1.3692
O43143	DHX15_HUMAN Pre-mRNA-splicing factor ATP-dependent RNA helicase DHX15 OS=Homo sapiens OX=9606 GN=DHX15 PE=1 SV=2	0.618687	0.0114798	0.0497459	0.76071	0.786646	0.491233	0.417225	0.86342	1.0039	0.486473	0.539176							0.876053	0.982523				1.27546	1.59117	0.741344	1.01748
O43148	MCES_HUMAN mRNA cap guanine-N7 methyltransferase OS=Homo sapiens OX=9606 GN=RNMT PE=1 SV=1	1.41512	0.312935	0.489466	3.67942	2.33747	1.23769	1.03265	0.965059	1.65307	1.41183	2.68481							2.20994	2.77455				0.403408	0.574169	0.563003	1.42583
O43149	ZZEF1_HUMAN Zinc finger ZZ-type and EF-hand domain-containing protein 1 OS=Homo sapiens OX=9606 GN=ZZEF1 PE=1 SV=6	0.829382	0.671689	0.794614	0.45679	1.3366	2.01287	0.209938	1.04302	1.68637	0.233495	0.653559							1.50676	2.17955				0.109402	0.493237	2.40781	0.205346
O43157	PLXB1_HUMAN Plexin-B1 OS=Homo sapiens OX=9606 GN=PLXNB1 PE=1 SV=3	0.962035	0.916266	0.954592	0.537244	0.565653	0.491634	0.667832	2.29714	2.32648	0.501179	0.710524							0.606197	0.492968				1.5162	0.993715	1.00628	1.69757
O43242	PSMD3_HUMAN 26S proteasome non-ATPase regulatory subunit 3 OS=Homo sapiens OX=9606 GN=PSMD3 PE=1 SV=2	0.624917	2.34618e-05	0.000574717	0.521343	0.554795	0.651614	0.700398	0.680225	0.855824	0.504306	0.648828	0.522901	0.667444	0.430571	0.483552	0.481729	0.482251	0.655583	0.946751	1.00224	0.690864	0.710396	0.622765	0.736446	1.24315	1.28438	1.01842	1.16085	1	1.03752	0.775209	1.15006
O43286	B4GT5_HUMAN Beta-1,4-galactosyltransferase 5 OS=Homo sapiens OX=9606 GN=B4GALT5 PE=1 SV=1	0.89863	0.696717	0.814302	0.978205	1.06818	0.367017	0.4594	1.44907	1.71514	0.976171	0.621436							1.64193	1.72351				1.14791	0.852092	0.542022	0.464418
O43294	TGFI1_HUMAN Transforming growth factor beta-1-induced transcript 1 protein OS=Homo sapiens OX=9606 GN=TGFB1I1 PE=1 SV=2	0.309925	3.56228e-07	2.63965e-05	0.732279	0.766235	0.211313	0.18016	0.104708	0.29817	0.257166	0.261597	0.187844	0.299501	0.296821	0.375514	0.2519	0.368101	1.41745	1.20302	1.51589	1.41481	1	0.599407	0.530855	0.687826	0.662138	1.45893	1.24103	1.4017	0.963468	0.890897	0.885004
O43299	AP5Z1_HUMAN AP-5 complex subunit zeta-1 OS=Homo sapiens OX=9606 GN=AP5Z1 PE=1 SV=2	1.1055	0.666081	0.791483									1.64029	1.28989	0.910489	0.85168	1.11811	0.34502			1	0.112343	0.832966					1.6019	1.015	1.26696	0.84173	0.668202	1.01293
O43399	TPD54_HUMAN Tumor protein D54 OS=Homo sapiens OX=9606 GN=TPD52L2 PE=1 SV=2	0.483488	0.012106	0.0520786	0.892721	0.91112	0.16764	0.126316	0.0960714	0.791528	0.703909	0.687706							0.881283	0.759295				1.04696	0.953035	1.35101	1.79816
O43402	EMC8_HUMAN ER membrane protein complex subunit 8 OS=Homo sapiens OX=9606 GN=EMC8 PE=1 SV=1	1.04459	0.844238	0.919296	0.940234	1.37756	0.560668	0.537352	3.36289	0.374776	0.757317	0.569173	1.01956	2.03813	0.650367	0.624557	1.35591	0.875492	1.04141	1.05233	1.16429	0.970133	1.00618	0.824093	1.10147	0.920185	2.15772	0.561832	1.0213	0.901917	1	0.742062	0.965531
O43426	SYNJ1_HUMAN Synaptojanin-1 OS=Homo sapiens OX=9606 GN=SYNJ1 PE=1 SV=2	1.57926	0.141315	0.286104	1.01091	1.11474	4.87962	5.51411	3.13563	2.90994	4.43988	3.82209	0.723211	0.864712	0.835033	1.36939	1.86522	1.7246	1.19936	0.434227	0.629789	1	0.820588	1.41618	1.93952	4.93867	5.36917	0.745408	1.44927	0.851669	0.69419	1.34713	0.373557
O43432	IF4G3_HUMAN Eukaryotic translation initiation factor 4 gamma 3 OS=Homo sapiens OX=9606 GN=EIF4G3 PE=1 SV=2	0.852535	0.272916	0.44648	0.465185	0.66816	0.727751	0.835156	1.64911	1.30707	0.25392	0.669616	1.21458	0.965252	1.00898	0.936725	0.690926	0.973621	1	0.757772	1.12062	0.801795	0.714245	0.671038	0.708752	1.13146	1.45515	1.16425	1.15285	0.93076	0.485957	1.88178	1.56468
O43451	MGA_HUMAN Maltase-glucoamylase, intestinal OS=Homo sapiens OX=9606 GN=MGAM PE=1 SV=5	1.70315	0.018412	0.070258									1.62972	1.7639	2.20707	1.40922	3.05885	0.955597			0.938646	1	1.67867					0.713473	0.591457	0.775131	1.25831	1.29175	1.46194
O43464	HTRA2_HUMAN Serine protease HTRA2, mitochondrial OS=Homo sapiens OX=9606 GN=HTRA2 PE=1 SV=2	1.18364	0.620167	0.760775	1.90883	1.87958	1.10047	1.24702	0.232823	1.49809	0.289382	0.821725							1.33761	1.70203				0.662395	1.41193	0.335702	0.239116
O43488	ARK72_HUMAN Aflatoxin B1 aldehyde reductase member 2 OS=Homo sapiens OX=9606 GN=AKR7A2 PE=1 SV=3	2.56993	0.00773972	0.0377933	2.13451	1.83651	5.8369	6.44294	5.71721	4.09238	5.79937	6.36813	1.14993	0.97652	1.20336	1.42215	1.91979	0.748753	0.87689	1.07809	1.75707	0.797542	0.377868	0.906783	1	2.1752	4.35948	1.00736	0.906853	1.18304	0.944456	1.12468	0.535955
O43493	TGON2_HUMAN Trans-Golgi network integral membrane protein 2 OS=Homo sapiens OX=9606 GN=TGOLN2 PE=1 SV=3	0.886123	0.52955	0.69084	1.06511	1.442	0.398815	0.52712	0.688839	0.610945	0.568711	0.654245	0.919327	1.8858	0.972013	0.367644	1.14591	1.65187	1.1819	0.693899	1.01005	0.632001	1.17165	1	0.87181	0.498378	0.672537	1.2167	0.633642	1.08109	2.35692	2.00489	0.570166
O43504	LTOR5_HUMAN Ragulator complex protein LAMTOR5 OS=Homo sapiens OX=9606 GN=LAMTOR5 PE=1 SV=1	0.871985	0.554129	0.705756	0.883721	1.0699	1.01466	0.537402	0.371523	0.571801	0.719569	0.645889							0.274347	0.360685				1.06389	1.21887	0.936113	1.14715
O43615	TIM44_HUMAN Mitochondrial import inner membrane translocase subunit TIM44 OS=Homo sapiens OX=9606 GN=TIMM44 PE=1 SV=2	1.28156	0.00733298	0.0361646	1.44391	1.26306	1.22234	0.970103	1.17089	1.23627	1.03096	1.07999	1.53947	1.23969	1.10785	1.66408	1.39522	1.13353	1.25149	1.16291	1.03652	0.936558	1.64852	1.04662	0.99684	0.734423	0.412764	0.69387	0.641642	1	1.17062	0.772102	1.12355
O43633	CHM2A_HUMAN Charged multivesicular body protein 2a OS=Homo sapiens OX=9606 GN=CHMP2A PE=1 SV=1	0.49644	0.00565179	0.0307939	0.767815	0.573629	0.252918	1.16846	0.181148	0.484064	0.372408	0.238184							1.29535	0.873807				1.12359	0.878672	1.12133	0.808634
O43639	NCK2_HUMAN Cytoplasmic protein NCK2 OS=Homo sapiens OX=9606 GN=NCK2 PE=1 SV=2	0.453753	0.0235186	0.083185									0.200607	0.368088	0.307267	0.748244	0.375881	0.456477			0.911216	0.166102	0.259927					1.21895	1.24395	1.45529	1.11353	0.751862	1
O43657	TSN6_HUMAN Tetraspanin-6 OS=Homo sapiens OX=9606 GN=TSPAN6 PE=1 SV=1	1.54219	0.262643	0.437167									0.861861	2.53552	2.63729	0.445547	1.10356	0.827282			1.01608	0.627822	0.57749					1.12514	0.659748	0.692178	1	1.39207	1.09043
O43674	NDUB5_HUMAN NADH dehydrogenase [ubiquinone] 1 beta subcomplex subunit 5, mitochondrial OS=Homo sapiens OX=9606 GN=NDUFB5 PE=1 SV=1	1.23003	0.484786	0.650772	1.04328	2.00539	0.875496	1.01014	0.828714	0.164171	1.61934	1.71886							0.986828	0.141023				1.21187	1.62319	0.673409	1.01317
O43678	NDUA2_HUMAN NADH dehydrogenase [ubiquinone] 1 alpha subcomplex subunit 2 OS=Homo sapiens OX=9606 GN=NDUFA2 PE=1 SV=3	0.634799	0.362952	0.537626	1.30538	1.55606	1.78524	1.75744	0.0633971	0.249272	1.12447	0.154017							0.547317	0.111815				3.41329	3.46956	0.451563	1.45268
O43704	ST1B1_HUMAN Sulfotransferase family cytosolic 1B member 1 OS=Homo sapiens OX=9606 GN=SULT1B1 PE=1 SV=2	0.619478	0.0851857	0.203447	0.189188	0.286959	0.224988	0.476955	1.3248	0.804276	0.190289	0.16651	0.82613	0.739947	1.5012	0.572582	0.33974	2.07367	1	0.508874	1.5374	0.364023	0.361886	0.937998	0.561236	0.532571	0.561827	1.88424	1.87494	1.00098	1.03639	2.25	2.39423
O43736	ITM2A_HUMAN Integral membrane protein 2A OS=Homo sapiens OX=9606 GN=ITM2A PE=1 SV=2	0.635823	0.0654948	0.169644									0.686373	0.96319	0.847203	0.500211	0.336719	0.211328			1.1684	0.488926	0.663312					1	0.923741	1.43511	1.1244	0.441327	1.11801
O43752	STX6_HUMAN Syntaxin-6 OS=Homo sapiens OX=9606 GN=STX6 PE=1 SV=1	0.635641	0.128504	0.267477									0.57784	0.457445	0.542279	1.12496	0.321175	0.101409			0.806663	1.25476	1.03425					0.312687	1.00808	0.690847	1.05096	1	0.216439
O43765	SGTA_HUMAN Small glutamine-rich tetratricopeptide repeat-containing protein alpha OS=Homo sapiens OX=9606 GN=SGTA PE=1 SV=1	0.600139	0.0700195	0.17845									0.145078	0.431681	0.78184	0.510353	0.995917	0.587547			0.258593	0.478727	0.916795					1.08971	1	0.754261	1.32474	1.2943	1.5119
O43772	MCAT_HUMAN Mitochondrial carnitine/acylcarnitine carrier protein OS=Homo sapiens OX=9606 GN=SLC25A20 PE=1 SV=1	0.957824	0.845934	0.919791	0.367628	0.42039	1.05402	0.151888	0.248177	0.21423	0.782215	0.906764	0.59751	1.56471	1.82137	1.06768	1.3457	1.72501	1.07435	0.573603	0.6915	0.505367	1.27506	0.172083	0.168794	1.12269	1.23637	1.01836	1.34405	1	2.02606	0.904755	0.609235
O43776	SYNC_HUMAN Asparagine--tRNA ligase, cytoplasmic OS=Homo sapiens OX=9606 GN=NARS PE=1 SV=1	0.780086	0.189516	0.348365	0.459624	0.469072	1.1677	1.14417	1.11346	0.899398	0.729302	0.836883	0.723593	0.732547	0.927441	0.856726	0.856115	0.426604	0.377568	0.46919	0.292636	0.626647	0.350854	0.659401	0.542814	1	1.19452	1.66889	1.84768	1.91281	1.3413	1.6065	1.68803
O43852	CALU_HUMAN Calumenin OS=Homo sapiens OX=9606 GN=CALU PE=1 SV=2	0.655866	0.000228295	0.00300741	0.804124	0.871709	0.377037	0.355516	0.882657	0.786238	0.343581	0.379945	0.792198	0.928718	0.622775	0.604076	0.721497	0.909276	0.862837	0.998023	1.1764	0.996582	0.618312	1.30422	1.28728	1.08675	1	1.22399	1.19263	0.906485	0.542262	1.14105	0.985374
O43854	EDIL3_HUMAN EGF-like repeat and discoidin I-like domain-containing protein 3 OS=Homo sapiens OX=9606 GN=EDIL3 PE=1 SV=1	0.991707	0.963871	0.979401									1.06367	0.856724	0.891373	1.17363	0.505289	1.32212			0.688243	0.637191	0.760618					1.05316	1.09827	0.540989	1.58761	1.42603	1
O43933	PEX1_HUMAN Peroxisome biogenesis factor 1 OS=Homo sapiens OX=9606 GN=PEX1 PE=1 SV=1	0.945613	0.779445	0.875104	0.243237	0.81527	1.36971	1.16069	0.71723	1.26506	1.13752	1.12202	1.92736	1.33283	1.42263	1.25611	2.00102	1.59271	1.1277	1.70036	1.78288	1.55608	0.90312	0.903261	0.971512	1.57017	1.51676	0.856124	0.669152	0.662951	0.448897	1	4.00467
O60216	RAD21_HUMAN Double-strand-break repair protein rad21 homolog OS=Homo sapiens OX=9606 GN=RAD21 PE=1 SV=2	0.891968	0.69576	0.814302									2.25508	0.902948	0.823965	0.65615	0.406731	0.494771			1.79489	1.35214	0.559111					0.963274	1	0.436582	0.836569	1.17471	1.19861
O60220	TIM8A_HUMAN Mitochondrial import inner membrane translocase subunit Tim8 A OS=Homo sapiens OX=9606 GN=TIMM8A PE=1 SV=1	0.792813	0.564887	0.715349	0.701405	3.31825	1.23052	1.97537	0.938067	1.72501	0.992224	0.545998							1.02002	0.741399				3.91969	3.41238	0.736321	0.979977
O60256	KPRB_HUMAN Phosphoribosyl pyrophosphate synthase-associated protein 2 OS=Homo sapiens OX=9606 GN=PRPSAP2 PE=1 SV=1	1.25457	0.317203	0.492441	1.08006	1.09642	2.56538	2.85123	1.2508	2.37313	1.6902	1.38849	1.38599	1.66285	1.09686	2.71613	1.16965	0.66369	1.05777	1.1033	0.431371	0.814999	1.99524	0.999018	0.849946	3.74348	3.45844	0.785089	1.39368	0.528949	1	0.267678	1.2057
O60262	GBG7_HUMAN Guanine nucleotide-binding protein G(I)/G(S)/G(O) subunit gamma-7 OS=Homo sapiens OX=9606 GN=GNG7 PE=1 SV=1	1.49521	0.0750919	0.185942									2.29113	2.27133	0.75754	1.00302	1.59757	1.26381			0.724406	1.61139	1					0.791269	0.860409	0.401719	1.11253	1.39509	1.31703
O60268	K0513_HUMAN Uncharacterized protein KIAA0513 OS=Homo sapiens OX=9606 GN=KIAA0513 PE=1 SV=1	1.96845	0.103077	0.229608	0.960075	1.14231	5.18387	4.82998	1.82309	2.36889	2.70956	2.50669							0.404483	0.573296				1.34326	1.93276	3.29052	0.656738
O60331	PI51C_HUMAN Phosphatidylinositol 4-phosphate 5-kinase type-1 gamma OS=Homo sapiens OX=9606 GN=PIP5K1C PE=1 SV=2	0.824178	0.620889	0.760775									0.165744	0.15115	0.159741	1.32823	1.14895	2.02283			1	1.45481	1.41845					0.793021	0.687956	1.29361	0.616636	0.758258	1.03474
O60343	TBCD4_HUMAN TBC1 domain family member 4 OS=Homo sapiens OX=9606 GN=TBC1D4 PE=1 SV=2	0.504293	6.68141e-06	0.000230276									0.479374	0.510251	0.478533	0.811246	0.357242	0.320048			1	0.892031	1.09031					1.00583	0.993048	1.01738	0.977946	0.791977	1.02604
O60449	LY75_HUMAN Lymphocyte antigen 75 OS=Homo sapiens OX=9606 GN=LY75 PE=1 SV=3	1.26249	0.486961	0.65251	0.730339	0.426724	0.147128	0.30572	0.47214	0.327666	0.0888013	0.259058	2.83061	3.23257	3.55702	1.19779	1.73517	1.13324	1	1.15883	0.861727	1.13687	1.23966	0.289381	0.233063	0.250165	0.308716	1.69555	1.50949	1.38362	1.15033	0.844309	0.893725
O60488	ACSL4_HUMAN Long-chain-fatty-acid--CoA ligase 4 OS=Homo sapiens OX=9606 GN=ACSL4 PE=1 SV=2	1.00763	0.978265	0.98647	0.96221	0.621565	0.316487	0.332852	0.479797	2.46945	0.198039	0.29439	1.81474	2.40591	1.48385	0.513967	2.43036	1.62671	1	1.29851	1.16164	0.468747	1.81739	0.638992	0.716951	0.411763	0.278988	1.3275	0.829856	1.14045	2.90841	0.221236	2.73988
O60494	CUBN_HUMAN Cubilin OS=Homo sapiens OX=9606 GN=CUBN PE=1 SV=5	2.40823	0.108836	0.238073									3.83286	0.373062	3.02517	4.04634	0.483472	5.70672			1.13225	1.42609	1.82616					0.282518	0.631283	1	0.704801	0.807572	3.06929
O60502	OGA_HUMAN Protein O-GlcNAcase OS=Homo sapiens OX=9606 GN=OGA PE=1 SV=2	0.681718	0.460845	0.628309	0.447346	0.331188	1.94883	3.30665	1.91497	1.98081	1.58413	0.503347							0.28725	0.673823				0.959867	1.04013	4.26969	5.99018
O60503	ADCY9_HUMAN Adenylate cyclase type 9 OS=Homo sapiens OX=9606 GN=ADCY9 PE=1 SV=4	0.771077	0.204393	0.365833	1.22888	1.23143	0.32326	0.825339	0.618336	0.625282	0.460712	0.603655							1.2469	1.08349				0.926408	1.01128	0.988721	0.498359
O60518	RNBP6_HUMAN Ran-binding protein 6 OS=Homo sapiens OX=9606 GN=RANBP6 PE=1 SV=2	1.34943	0.314238	0.490728	1.57268	0.306244	1.54789	1.83874	2.73979	1.53756	1.6543	0.750303							1.35068	1.97703				0.628815	1.5807	0.649315	0.453768
O60524	NEMF_HUMAN Nuclear export mediator factor NEMF OS=Homo sapiens OX=9606 GN=NEMF PE=1 SV=4	0.682176	0.0520439	0.143763	1.38843	0.982237	0.558171	0.642147	0.530707	1.01101	0.428259	0.379829	1.11925	1.75069	0.38058	1.03811	0.259711	0.814276	1.4481	1.33344	0.92235	1.68451	1.56544	1	0.730753	2.11366	2.02653	0.991042	0.73678	0.592255	0.467816	1.66475	0.444342
[truncated: 1,703 more rows]
